# Supplementary material for: MetaHiC phage-bacteria infection network reveals active cycling phages of the healthy human gut
Source: eLife. 2021 Feb 26;10:e60608. doi: 10.7554/eLife.60608 (PMC7963479; doi:10.7554/eLife.60608)
Supplement: Supplementary file 4. — Comma separated file describing the MAGs called in the study: sample, bin ID, bin size, bin mean GC%, bin mean coverage, taxonomy (seven levels), completion, contamination, contigs number, N50, mean contig size, longest contig, coding density. [file elife-60608-supp4.zip]

Archive with 1 entries (1 files):
- supplementary_File_4.csv
