# Supplementary material for: MetaHiC phage-bacteria infection network reveals active cycling phages of the healthy human gut
Source: eLife. 2021 Feb 26;10:e60608. doi: 10.7554/eLife.60608 (PMC7963479; doi:10.7554/eLife.60608)
Supplement: Supplementary file 4. — Comma separated file describing the MAGs called in the study: sample, bin ID, bin size, bin mean GC%, bin mean coverage, taxonomy (seven levels), completion, contamination, contigs number, N50, mean contig size, longest contig, coding density. [file elife-60608-supp4.zip › supplementary_File_4.csv]

10015	10015_10_1	1071724	15.7419	41.1784	k__Bacteria	p__Firmicutes	c__Clostridia	o__Clostridiales	f__Lachnospiraceae	g__Roseburia	NA	16.89	0.51	1071724	508	3041	2109	10761	87.14
10015	10015_10_2	708364	12.0187	42.035	k__Bacteria	p__Firmicutes	c__Clostridia	o__Clostridiales	f__Lachnospiraceae	g__Roseburia	NA	35.09	0.00	708364	412	2147	1719	11292	89.13
10015	10015_11_0	5062096	15.2715	40.3131	k__Bacteria	p__Firmicutes	c__Clostridia	o__Clostridiales	f__Lachnospiraceae	g__Blautia	s__Blautia_wexlerae	96.84	9.23	5062096	2176	4511	2326	58159	86.20
10015	10015_14_1	4752762	369.025	45.3161	k__Bacteria	p__Bacteroidetes	c__Bacteroidia	o__Bacteroidales	f__Prevotellaceae	g__Prevotella	NA	98.65	13.41	4752762	1113	16442	4270	147377	87.58
10015	10015_14_2	3712070	137.474	44.3895	k__Bacteria	p__Firmicutes	c__Clostridia	o__Clostridiales	f__Lachnospiraceae	g__Lachnobacterium	NA	99.28	6.41	3712070	562	68035	6605	174935	89.42
10015	10015_15_0	2188619	7.54031	57.0118	k__Bacteria	p__Firmicutes	c__Clostridia	o__Clostridiales	NA	NA	NA	63.13	9.73	2188619	1990	1217	1099	5893	88.11
10015	10015_16_1	1026216	14.9262	36.7806	k__Bacteria	p__Firmicutes	c__Clostridia	o__Clostridiales	NA	NA	NA	19.30	2.63	1026216	425	4176	2414	16584	89.85
10015	10015_16_2	2431871	33.1382	38.3439	k__Bacteria	p__Firmicutes	c__Clostridia	o__Clostridiales	NA	NA	NA	80.87	4.36	2431871	315	17634	7720	61364	89.46
10015	10015_18_1	1635927	13.3837	35.3402	k__Bacteria	p__Firmicutes	c__Clostridia	o__Clostridiales	NA	NA	NA	40.35	7.02	1635927	301	9542	5434	32624	87.16
10015	10015_19_0	2116298	9.72887	44.1759	k__Bacteria	p__Firmicutes	c__Clostridia	o__Clostridiales	f__Lachnospiraceae	NA	NA	59.15	6.76	2116298	1859	1281	1138	6451	89.94
10015	10015_1_1	4137093	41.2241	56.387	k__Bacteria	p__Firmicutes	c__Clostridia	o__Clostridiales	f__Ruminococcaceae	g__Faecalibacterium	NA	76.87	28.33	4137093	3176	1511	1302	17902	86.09
10015	10015_1_21	1513148	31.0973	55.256	k__Bacteria	p__Firmicutes	c__Clostridia	o__Clostridiales	f__Ruminococcaceae	g__Faecalibacterium	NA	29.06	0.00	1513148	963	2024	1571	10954	87.43
10015	10015_1_22	1711858	60.5361	56.3794	k__Bacteria	p__Firmicutes	c__Clostridia	o__Clostridiales	f__Ruminococcaceae	g__Faecalibacterium	NA	41.23	0.00	1711858	797	3077	2147	18174	85.96
10015	10015_1_3	3565005	72.5653	55.808	k__Bacteria	p__Firmicutes	c__Clostridia	o__Clostridiales	f__Ruminococcaceae	g__Faecalibacterium	NA	94.66	14.71	3565005	1758	3367	2027	41362	86.40
10015	10015_1_4	2434412	45.8257	58.3309	k__Bacteria	p__Firmicutes	c__Clostridia	o__Clostridiales	f__Ruminococcaceae	g__Faecalibacterium	NA	77.31	8.16	2434412	1063	3744	2290	39582	87.22
10015	10015_1_5	2700948	115.113	57.17	k__Bacteria	p__Firmicutes	c__Clostridia	o__Clostridiales	f__Ruminococcaceae	g__Faecalibacterium	NA	87.62	7.98	2700948	1015	4924	2661	39181	86.15
10015	10015_1_6	2403506	43.6208	57.2737	k__Bacteria	p__Firmicutes	c__Clostridia	o__Clostridiales	f__Ruminococcaceae	g__Faecalibacterium	NA	67.94	9.09	2403506	932	4357	2578	29553	87.45
10015	10015_21_0	1740513	6.39469	38.1475	k__Bacteria	p__Firmicutes	c__Clostridia	o__Clostridiales	NA	NA	NA	59.90	3.00	1740513	1483	1327	1173	10486	90.77
10015	10015_22_0	1870453	8.5753	53.4778	k__Bacteria	p__Firmicutes	c__Clostridia	o__Clostridiales	NA	NA	NA	71.81	7.36	1870453	1425	1522	1312	25346	89.56
10015	10015_23_1	836765	25.2501	47.6794	k__Bacteria	p__Firmicutes	c__Clostridia	o__Clostridiales	f__Lachnospiraceae	g__Blautia	NA	35.09	0.00	836765	139	18595	6019	48843	89.38
10015	10015_23_2	653672	33.6047	47.0352	k__Bacteria	p__Firmicutes	c__Clostridia	o__Clostridiales	f__Lachnospiraceae	NA	NA	15.79	0.00	653672	135	15901	4842	26157	88.44
10015	10015_24_0	2364443	9.98184	43.0181	k__Bacteria	p__Firmicutes	c__Clostridia	o__Clostridiales	f__Lachnospiraceae	NA	NA	54.45	4.36	2364443	1455	2142	1625	17464	87.61
10015	10015_25_1	2433444	23.7694	57.143	k__Bacteria	p__Firmicutes	c__Clostridia	o__Clostridiales	NA	NA	NA	91.95	0.89	2433444	284	23217	8568	87479	87.22
10015	10015_29_0	1060944	5.83135	46.7683	k__Bacteria	p__Firmicutes	c__Clostridia	o__Clostridiales	NA	NA	NA	45.19	3.40	1060944	1114	985	952	7644	88.61
10015	10015_2_1	1552058	10.3374	48.2255	k__Bacteria	p__Firmicutes	c__Clostridia	o__Clostridiales	f__Peptostreptococcaceae_2	g__Clostridium_2	NA	40.11	1.91	1552058	1164	1586	1333	6334	86.63
10015	10015_30_0	3499333	11.7215	40.5985	k__Bacteria	p__Firmicutes	c__Clostridia	o__Clostridiales	NA	NA	NA	95.31	9.21	3499333	1039	6622	3367	46950	90.09
10015	10015_31_1	1479991	14.4456	58.2621	k__Bacteria	p__Actinobacteria	c__Actinobacteria	o__Bifidobacteriales	f__Bifidobacteriaceae	g__Bifidobacterium	NA	33.33	2.71	1479991	164	20540	9024	63158	88.04
10015	10015_33_0	2685134	8.40366	54.482	k__Bacteria	p__Actinobacteria	c__Actinobacteria	o__Coriobacteriales	f__Coriobacteriaceae	NA	NA	98.19	9.75	2685134	1001	8194	2682	62542	85.93
10015	10015_34_0	4361660	28.5496	44.3419	k__Bacteria	p__Firmicutes	c__Clostridia	o__Clostridiales	f__Lachnospiraceae	g__Roseburia	NA	98.91	9.30	4361660	1021	14441	4271	48484	88.80
10015	10015_35_0	3756088	57.7787	41.2608	k__Bacteria	p__Firmicutes	c__Clostridia	o__Clostridiales	f__Lachnospiraceae	g__Dorea	s__Dorea_longicatena	99.42	6.69	3756088	856	16033	4387	94728	88.31
10015	10015_36_0	3614453	20.161	56.6504	k__Bacteria	p__Firmicutes	c__Clostridia	o__Clostridiales	NA	NA	NA	97.90	6.80	3614453	775	9125	4663	51411	87.03
10015	10015_37_1	2465148	15.5643	42.7345	k__Bacteria	p__Firmicutes	c__Clostridia	o__Clostridiales	f__Lachnospiraceae	g__Ruminococcus	NA	93.51	3.86	2465148	525	8751	4695	37600	88.88
10015	10015_37_2	2797357	20.0242	40.9104	k__Bacteria	p__Firmicutes	c__Clostridia	o__Clostridiales	f__Lachnospiraceae	g__Ruminococcus	NA	96.51	3.85	2797357	338	19332	8276	71156	88.28
10015	10015_38_1	2469332	226.288	45.1124	k__Bacteria	p__Firmicutes	c__Clostridia	o__Clostridiales	f__Ruminococcaceae	g__Ruminococcus	NA	97.99	0.13	2469332	184	47022	13420	175988	87.25
10015	10015_38_2	2876962	73.4344	42.2344	k__Bacteria	p__Firmicutes	c__Clostridia	o__Clostridiales	f__Ruminococcaceae	g__Ruminococcus	NA	98.63	0.91	2876962	108	90734	26638	397922	88.51
10015	10015_3_1	2686488	19.564	55.2605	k__Bacteria	p__Firmicutes	c__Clostridia	o__Clostridiales	f__Ruminococcaceae	NA	NA	80.66	6.25	2686488	813	5381	3304	23570	84.75
10015	10015_3_2	1608991	13.0693	56.1612	k__Bacteria	p__Firmicutes	c__Clostridia	o__Clostridiales	f__Ruminococcaceae	NA	NA	14.45	2.84	1608991	575	5368	2798	32560	85.93
10015	10015_3_3	1990147	14.542	57.9969	k__Bacteria	p__Firmicutes	c__Clostridia	o__Clostridiales	f__Ruminococcaceae	NA	NA	45.63	10.71	1990147	519	7612	3834	54545	88.06
10015	10015_40_0	3359755	42.6277	43.3935	k__Bacteria	p__Firmicutes	c__Clostridia	o__Clostridiales	f__Lachnospiraceae	NA	NA	100.00	4.11	3359755	493	23815	6814	150968	88.84
10015	10015_41_0	2478759	24.1236	49.8481	k__Bacteria	p__Firmicutes	c__Clostridia	o__Clostridiales	NA	NA	NA	93.27	4.94	2478759	462	16506	5365	105380	86.74
10015	10015_42_1	3006835	167.311	38.7465	k__Bacteria	p__Firmicutes	c__Clostridia	o__Clostridiales	f__Lachnospiraceae_2	g__Lachnospira	NA	96.29	0.86	3006835	176	48274	17084	155764	86.49
10015	10015_42_2	2808990	49.7603	38.8585	k__Bacteria	p__Firmicutes	c__Clostridia	o__Clostridiales	f__Lachnospiraceae_2	g__Lachnospira	NA	97.97	0.19	2808990	117	70324	24008	185816	90.29
10015	10015_43_0	2995230	13.2135	33.7031	k__Bacteria	p__Tenericutes	c__Mollicutes	o__Erysipelotrichales	f__Erysipelotrichaceae	NA	NA	99.06	5.23	2995230	403	27827	7432	81694	90.00
10015	10015_44_0	3333983	27.4833	40.8687	k__Bacteria	p__Firmicutes	c__Clostridia	o__Clostridiales	f__Lachnospiraceae	g__Lachnobacterium	NA	99.54	3.91	3333983	399	38913	8355	118371	88.24
10015	10015_45_0	1903616	10.0419	41.4252	k__Bacteria	p__Firmicutes	c__Clostridia	o__Clostridiales	NA	NA	NA	95.97	3.09	1903616	376	9540	5062	52927	89.56
10015	10015_46_1	1374506	17.3321	30.6247	k__Bacteria	NA	NA	NA	NA	NA	NA	93.82	1.69	1374506	132	24043	10412	208186	90.07
10015	10015_47_0	2320780	112.173	35.3171	k__Bacteria	p__Tenericutes	c__Mollicutes	o__Erysipelotrichales	f__Erysipelotrichaceae	g__Solobacterium	NA	97.98	2.14	2320780	283	20526	8200	59206	88.30
10015	10015_48_0	2776597	58.6918	44.4588	k__Bacteria	p__Firmicutes	c__Clostridia	o__Clostridiales	NA	NA	NA	99.33	2.30	2776597	235	96000	11815	319687	88.37
10015	10015_49_0	2464771	24.5669	46.3723	k__Bacteria	p__Firmicutes	c__Negativicutes	o__Selenomonadales	f__Acidaminococcaceae	NA	NA	100.00	2.71	2464771	214	36389	11517	145513	87.93
10015	10015_4_1	578677	11.6372	46.287	k__Bacteria	p__Firmicutes	c__Clostridia	o__Clostridiales	NA	NA	NA	15.39	0.88	578677	419	1799	1381	6848	89.86
10015	10015_50_0	2098729	33.3811	49.7546	k__Bacteria	p__Firmicutes	c__Clostridia	o__Clostridiales	f__Ruminococcaceae	NA	NA	97.32	2.75	2098729	124	173337	16925	352005	89.84
10015	10015_5_1	3601544	24.655	43.8966	k__Bacteria	p__Firmicutes	c__Clostridia	o__Clostridiales	f__Lachnospiraceae	g__Blautia	NA	80.51	14.24	3601544	704	11739	5115	65763	87.43
10015	10015_5_2	949996	11.4717	44.0235	k__Bacteria	p__Firmicutes	c__Clostridia	o__Clostridiales	f__Peptostreptococcaceae_2	g__Clostridium_2	NA	6.94	0.00	949996	559	2234	1699	17210	88.21
10015	10015_8_1	2493702	9.43732	29.2743	k__Bacteria	p__Firmicutes	c__Clostridia	o__Clostridiales	f__Peptostreptococcaceae	g__Clostridium	NA	78.09	1.16	2493702	1021	3731	2442	16558	87.21
10015	10015_8_2	3156604	16.3336	28.5213	k__Bacteria	p__Firmicutes	c__Clostridia	o__Clostridiales	f__Peptostreptococcaceae	g__Clostridium	NA	94.72	3.70	3156604	660	13599	4782	70745	84.31
10015	10015_8_3	3184535	11.8038	30.1497	k__Bacteria	p__Firmicutes	c__Clostridia	o__Clostridiales	f__Peptostreptococcaceae	g__Clostridium	NA	97.54	8.38	3184535	609	29781	5229	103734	85.70
10015	10015_9_1	2020914	13.6869	59.9264	k__Bacteria	p__Firmicutes	c__Clostridia	o__Clostridiales	NA	NA	NA	60.71	4.77	2020914	1181	2231	1711	15466	87.17
16016	16016_10_0	3194858	7.88201	41.7104	k__Bacteria	p__Firmicutes	c__Clostridia	o__Clostridiales	f__Lachnospiraceae	g__Roseburia	NA	75.97	9.28	3291909	2524	1552	1304	12443	88.86
16016	16016_12_1	3481692	18.9309	57.6441	k__Bacteria	p__Firmicutes	c__Clostridia	o__Clostridiales	f__Ruminococcaceae	NA	NA	95.58	6.40	3495505	837	10018	4176	114916	86.30
16016	16016_12_2	3207219	58.4991	53.8432	k__Bacteria	p__Firmicutes	c__Clostridia	o__Clostridiales	f__Ruminococcaceae	NA	NA	99.32	5.68	3217974	548	11992	5872	51190	84.61
16016	16016_13_0	2288488	10.5412	49.7746	k__Bacteria	p__Bacteroidetes	c__Bacteroidia	o__Bacteroidales	f__Prevotellaceae	g__Paraprevotella	NA	60.07	5.37	2321749	2345	1049	990	7758	92.08
16016	16016_14_1	2730567	33.0906	61.582	k__Bacteria	p__Firmicutes	c__Clostridia	o__Clostridiales	NA	NA	NA	89.09	6.10	3286732	1712	2680	1919	16282	87.79
16016	16016_14_2	2136431	75.3029	56.2873	k__Bacteria	p__Firmicutes	c__Clostridia	o__Clostridiales	f__Ruminococcaceae	NA	NA	87.02	2.64	2143623	368	15843	5825	243191	84.44
16016	16016_15_0	2745839	15.196	47.6928	k__Bacteria	p__Firmicutes	c__Clostridia	o__Clostridiales	f__Lachnospiraceae	NA	NA	84.35	7.85	2886379	2086	1695	1383	16253	88.66
16016	16016_16_1	2790723	6.88096	42.8609	k__Bacteria	p__Firmicutes	c__Clostridia	o__Clostridiales	f__Ruminococcaceae	NA	NA	88.15	4.85	2812619	1795	2224	1566	21654	88.09
16016	16016_16_2	3136515	24.0734	43.4396	k__Bacteria	p__Firmicutes	c__Clostridia	o__Clostridiales	NA	NA	NA	99.33	1.16	3140455	204	72769	15394	239103	89.07
16016	16016_17_0	1983558	11.4175	59.1292	k__Bacteria	p__Proteobacteria	c__Deltaproteobacteria	o__Desulfovibrionales	f__Desulfovibrionaceae	g__Desulfovibrio	NA	68.83	6.48	2078635	1997	1111	1040	44708	83.54
16016	16016_18_1	971567	4.50243	50.2194	k__Bacteria	p__Firmicutes	c__Clostridia	o__Clostridiales	f__Ruminococcaceae	NA	NA	34.92	1.36	1003901	1158	859	866	7410	87.91
16016	16016_19_1	1603242	11.6377	41.813	k__Bacteria	p__Firmicutes	c__Clostridia	o__Clostridiales	f__Lachnospiraceae	g__Dorea	s__Dorea_longicatena	28.55	0.00	1631191	1237	1589	1318	7256	89.91
16016	16016_19_2	3015928	20.1163	42.0177	k__Bacteria	p__Firmicutes	c__Clostridia	o__Clostridiales	f__Lachnospiraceae	NA	NA	97.93	2.72	3037385	573	14057	5300	83285	87.93
16016	16016_19_3	2894128	48.4931	42.2727	k__Bacteria	p__Firmicutes	c__Clostridia	o__Clostridiales	f__Lachnospiraceae	g__Dorea	s__Dorea_longicatena	100.00	4.64	2899913	488	16056	5942	71616	88.78
16016	16016_1_1	2955164	21.6193	58.1511	k__Bacteria	p__Firmicutes	c__Clostridia	o__Clostridiales	NA	NA	NA	77.44	6.55	3019887	2214	1655	1363	25794	87.48
16016	16016_1_2	3106594	45.3589	56.5563	k__Bacteria	p__Firmicutes	c__Clostridia	o__Clostridiales	NA	NA	NA	77.95	7.93	3150875	1518	3350	2075	30906	88.07
16016	16016_1_3	3845528	98.9484	54.7707	k__Bacteria	p__Firmicutes	c__Clostridia	o__Clostridiales	NA	NA	NA	90.32	14.73	3889838	1504	4724	2586	34325	88.72
16016	16016_1_4	3477509	39.5569	54.7329	k__Bacteria	p__Firmicutes	c__Clostridia	o__Clostridiales	NA	NA	NA	93.96	11.84	3526409	1195	24915	2950	149948	88.14
16016	16016_20_0	1486792	7.99006	46.0172	k__Bacteria	p__Bacteroidetes	c__Bacteroidia	o__Bacteroidales	f__Porphyromonadaceae	g__Odoribacter	NA	42.60	1.70	1520285	1897	807	801	3667	91.78
16016	16016_21_1	2784092	11.4229	41.5235	k__Bacteria	p__Firmicutes	c__Clostridia	o__Clostridiales	f__Lachnospiraceae	g__Blautia	NA	87.03	4.20	2876564	1610	2367	1786	23168	89.65
16016	16016_21_2	3199852	28.5409	39.3562	k__Bacteria	p__Firmicutes	c__Clostridia	o__Clostridiales	NA	NA	NA	99.11	2.03	3420067	529	15947	6465	85228	83.84
16016	16016_22_1	2447957	51.8683	35.6731	k__Bacteria	p__Firmicutes	c__Bacilli	o__Lactobacillales	f__Streptococcaceae	g__Lactococcus	s__Lactococcus_lactis	99.37	4.42	2472834	323	26272	7655	107284	86.31
16016	16016_24_0	2668607	11.0457	40.5623	k__Bacteria	p__Firmicutes	c__Clostridia	o__Clostridiales	f__Lachnospiraceae	g__Ruminococcus	NA	85.81	7.00	2706997	1596	2213	1696	20823	88.38
16016	16016_25_1	1294194	82.0592	39.7308	NA	NA	NA	NA	NA	NA	NA	4.17	0.00	1296563	456	6568	2843	34396	85.55
16016	16016_25_2	1001040	175.324	41.808	k__Bacteria	p__Firmicutes	c__Clostridia	o__Clostridiales	f__Lachnospiraceae	g__Lachnobacterium	NA	20.53	2.05	1003156	396	4710	2533	26190	87.08
16016	16016_25_3	1427523	143.921	42.1104	k__Bacteria	p__Firmicutes	c__Clostridia	o__Clostridiales	f__Lachnospiraceae	g__Lachnobacterium	NA	54.39	6.14	1431385	384	7016	3727	62650	89.43
16016	16016_26_0	3675954	11.4352	46.4116	k__Bacteria	p__Firmicutes	c__Clostridia	o__Clostridiales	f__Lachnospiraceae	g__Blautia	NA	95.74	10.54	3752963	1596	4444	2351	171503	87.99
16016	16016_27_0	1622609	4.13438	52.8572	k__Bacteria	p__Firmicutes	c__Clostridia	o__Clostridiales	f__Ruminococcaceae	NA	NA	59.49	5.73	1647064	1571	1143	1048	5826	89.63
16016	16016_28_0	1517569	14.7518	56.7768	k__Bacteria	p__Firmicutes	c__Clostridia	o__Clostridiales	NA	NA	NA	38.44	3.15	1557038	1587	1061	981	5896	82.61
16016	16016_29_0	1483643	8.50815	56.4765	k__Bacteria	p__Bacteroidetes	c__Bacteroidia	o__Bacteroidales	f__Rikenellaceae	g__Alistipes	NA	61.47	5.05	1508800	1593	995	947	3930	86.11
16016	16016_2_1	1309934	13.0974	46.6923	k__Bacteria	p__Bacteroidetes	c__Bacteroidia	o__Bacteroidales	f__Porphyromonadaceae	NA	NA	20.69	0.00	1348157	1028	1427	1311	155486	91.59
16016	16016_30_0	1322599	2.78357	46.9896	k__Bacteria	p__Firmicutes	c__Clostridia	o__Clostridiales	NA	NA	NA	52.83	4.15	1365660	1520	919	898	4789	88.91
16016	16016_31_0	2049861	8.9942	55.7318	k__Bacteria	p__Proteobacteria	c__Betaproteobacteria	o__Burkholderiales	f__Sutterellaceae	g__Sutterella	s__Sutterella_wadsworthensis	87.99	3.58	2074498	1495	1627	1387	13153	88.70
16016	16016_32_0	2571393	12.3411	42.9939	k__Bacteria	p__Firmicutes	c__Clostridia	o__Clostridiales	f__Lachnospiraceae	NA	NA	86.86	6.31	2732950	1456	2551	1877	14645	88.21
16016	16016_33_0	1948156	8.29641	57.258	k__Bacteria	p__Firmicutes	c__Clostridia	o__Clostridiales	NA	NA	NA	64.41	5.84	1995638	1488	1558	1341	7428	86.98
16016	16016_34_0	1518462	11.9556	49.7432	k__Bacteria	p__Bacteroidetes	c__Bacteroidia	o__Bacteroidales	f__Prevotellaceae	g__Prevotella	NA	62.96	2.75	1594354	1561	1092	1021	4067	88.27
16016	16016_35_0	1764083	6.98146	60.0767	k__Bacteria	p__Firmicutes	c__Clostridia	o__Clostridiales	NA	NA	NA	45.86	3.98	1824495	1680	1211	1086	7766	89.25
16016	16016_36_0	2943579	17.2843	43.4641	k__Bacteria	p__Firmicutes	c__Clostridia	o__Clostridiales	f__Lachnospiraceae	g__Blautia	NA	93.73	8.31	3234697	1289	4163	2509	37545	87.52
16016	16016_37_0	2870170	13.1827	56.4919	k__Bacteria	p__Bacteroidetes	c__Bacteroidia	o__Bacteroidales	f__Rikenellaceae	g__Alistipes	NA	91.48	7.26	2951520	1322	3250	2232	17960	84.15
16016	16016_38_0	3505484	11.1503	54.9596	k__Bacteria	p__Firmicutes	c__Clostridia	o__Clostridiales	f__Ruminococcaceae	NA	NA	95.52	5.41	3682786	1279	6672	2879	85988	86.58
16016	16016_39_0	1136947	7.4732	55.3307	k__Bacteria	p__Firmicutes	c__Clostridia	o__Clostridiales	NA	NA	NA	43.75	1.01	1165306	1230	1013	947	8595	86.63
16016	16016_3_1	3587064	9.94475	43.0563	k__Bacteria	p__Bacteroidetes	c__Bacteroidia	o__Bacteroidales	f__Bacteroidaceae	g__Bacteroides	NA	65.62	19.43	3648989	4073	919	895	14078	90.89
16016	16016_3_2	4357746	14.7064	45.694	k__Bacteria	p__Bacteroidetes	c__Bacteroidia	o__Bacteroidales	f__Bacteroidaceae	g__Bacteroides	s__Bacteroides_uniformis	93.73	9.30	4364546	2335	2527	1869	84552	91.04
16016	16016_3_3	5973138	31.8557	40.6943	k__Bacteria	p__Bacteroidetes	c__Bacteroidia	o__Bacteroidales	f__Bacteroidaceae	g__Bacteroides	s__Bacteroides_vulgatus	99.25	3.90	5978133	1298	13359	4605	106507	89.23
16016	16016_3_4	888027	8.24066	44.6462	k__Bacteria	p__Bacteroidetes	c__Bacteroidia	o__Bacteroidales	f__Bacteroidaceae	g__Bacteroides	s__Bacteroides_thetaiotaomicron	11.21	1.72	909425	1130	784	804	5815	92.15
16016	16016_40_0	2550464	14.4661	46.3963	k__Bacteria	p__Bacteroidetes	c__Bacteroidia	o__Bacteroidales	f__Porphyromonadaceae_2	NA	NA	95.73	3.63	2560893	1020	3696	2510	42584	90.30
16016	16016_41_2	1616425	436.74	49.0788	k__Bacteria	p__Bacteroidetes	c__Bacteroidia	o__Bacteroidales	NA	NA	NA	44.29	1.11	1624219	177	28775	9176	92713	89.11
16016	16016_41_3	1522593	395.29	49.4094	k__Bacteria	p__Bacteroidetes	c__Bacteroidia	o__Bacteroidales	NA	NA	NA	39.66	0.00	1526470	136	31657	11224	93244	89.64
16016	16016_42_1	2811253	13.6932	36.4209	k__Bacteria	p__Firmicutes	c__Clostridia	o__Clostridiales	f__Lachnospiraceae_2	g__Lachnospira	NA	95.04	8.41	2818830	822	5965	3429	92257	88.05
16016	16016_42_2	2885111	32.7133	39.1291	k__Bacteria	p__Firmicutes	c__Clostridia	o__Clostridiales	f__Lachnospiraceae_2	g__Lachnospira	NA	98.66	0.90	2886543	168	66245	17181	143889	89.39
16016	16016_43_1	2395302	6.49896	50.7806	k__Bacteria	p__Firmicutes	c__Clostridia	o__Clostridiales	NA	NA	NA	96.20	1.04	2410829	590	7159	4086	51379	86.67
16016	16016_43_2	2413555	9.23813	51.885	k__Bacteria	p__Firmicutes	c__Clostridia	o__Clostridiales	NA	NA	NA	91.70	2.43	2424588	229	39282	10587	88030	83.59
16016	16016_44_1	3275004	27.2336	58.4752	k__Bacteria	p__Bacteroidetes	c__Bacteroidia	o__Bacteroidales	f__Rikenellaceae	g__Alistipes	NA	98.56	5.45	3280354	458	16576	7162	165920	85.76
16016	16016_44_2	4005140	86.6779	45.8348	k__Bacteria	p__Bacteroidetes	c__Bacteroidia	o__Bacteroidales	f__Bacteroidaceae	g__Bacteroides	NA	99.13	3.41	4007907	262	48338	15297	126575	90.20
16016	16016_44_3	2780271	51.9737	52.9802	k__Bacteria	p__Bacteroidetes	c__Bacteroidia	o__Bacteroidales	f__Rikenellaceae	g__Alistipes	NA	99.04	2.17	2785765	220	78585	12662	274950	86.70
16016	16016_45_0	634623	9.17529	56.3417	k__Bacteria	p__Firmicutes	c__Clostridia	o__Clostridiales	f__Ruminococcaceae	NA	NA	24.91	0.86	653214	856	743	763	3531	84.65
16016	16016_46_1	2814401	86.2565	51.7719	k__Bacteria	p__Firmicutes	c__Clostridia	o__Clostridiales	NA	NA	NA	99.19	0.81	2818452	408	39561	6907	103422	89.32
16016	16016_46_2	2404658	17.1336	53.2468	k__Bacteria	p__Firmicutes	c__Clostridia	o__Clostridiales	NA	NA	NA	99.19	1.28	2410977	295	23377	8172	195428	88.98
16016	16016_48_0	1386811	7.30818	59.9498	k__Bacteria	p__Actinobacteria	c__Actinobacteria	o__Coriobacteriales	f__Coriobacteriaceae	NA	NA	52.64	2.29	1407173	774	2209	1818	10027	83.83
16016	16016_49_1	1780187	50.4683	45.2896	k__Bacteria	p__Firmicutes	c__Clostridia	o__Clostridiales	f__Lachnospiraceae	NA	NA	27.91	1.61	1789232	179	39741	9995	112608	88.96
16016	16016_49_2	1809419	32.3027	46.0149	k__Bacteria	p__Firmicutes	c__Clostridia	o__Clostridiales	f__Lachnospiraceae	NA	NA	70.09	0.72	1843970	151	41613	12211	80714	89.06
16016	16016_4_1	2279242	12.7531	58.567	k__Bacteria	p__Firmicutes	c__Clostridia	o__Clostridiales	NA	NA	NA	43.34	5.10	2401437	2531	985	948	8334	85.85
16016	16016_4_2	2530195	11.7947	59.7434	k__Bacteria	p__Firmicutes	c__Clostridia	o__Clostridiales	NA	NA	NA	54.95	10.08	2642915	2367	1179	1116	186926	86.52
16016	16016_4_3	3564715	136.695	53.9822	k__Bacteria	p__Firmicutes	c__Clostridia	o__Clostridiales	NA	NA	NA	98.66	6.88	3608144	1025	17291	3520	130602	87.87
16016	16016_4_4	568760	9.40341	58.1539	k__Bacteria	p__Firmicutes	c__Clostridia	o__Clostridiales	NA	NA	NA	18.68	0.00	600110	788	751	761	5212	85.54
16016	16016_4_5	3033180	239.761	54.282	k__Bacteria	p__Firmicutes	c__Clostridia	o__Clostridiales	NA	NA	NA	92.62	8.02	3052270	730	20260	4181	129698	87.39
16016	16016_4_6	3048837	217.85	53.6912	k__Bacteria	p__Firmicutes	c__Clostridia	o__Clostridiales	NA	NA	NA	94.90	8.37	3080071	673	24600	4576	114023	88.37
16016	16016_50_0	3416224	58.3961	36.9168	k__Bacteria	p__Firmicutes	c__Clostridia	o__Clostridiales	NA	NA	NA	99.33	5.39	3427631	626	18625	5475	90904	89.10
16016	16016_51_0	665568	4.19835	38.9432	k__Bacteria	p__Firmicutes	c__Clostridia	o__Clostridiales	NA	NA	NA	22.47	0.67	688181	702	1050	980	5358	89.97
16016	16016_52_0	1767543	10.2741	53.7118	k__Bacteria	p__Actinobacteria	c__Actinobacteria	o__Coriobacteriales	f__Coriobacteriaceae	NA	NA	91.90	6.85	1774486	561	4642	3163	20731	89.17
16016	16016_53_0	2899139	37.6663	63.507	k__Bacteria	p__Proteobacteria	c__Deltaproteobacteria	o__Desulfovibrionales	f__Desulfovibrionaceae	g__Desulfovibrio	NA	97.81	2.19	2900784	519	10273	5589	70560	85.61
16016	16016_54_1	1410567	10.3897	32.8775	k__Archaea	p__Euryarchaeota	c__Methanobacteria	o__Methanobacteriales	f__Methanobacteriaceae	g__Methanobrevibacter	NA	77.60	0.86	1411082	147	20842	9599	79979	90.50
16016	16016_55_0	550554	6.4859	51.6423	k__Bacteria	NA	NA	NA	NA	NA	NA	1.49	0.00	580786	507	1311	1145	16255	86.03
16016	16016_56_0	2614878	26.7933	42.3677	k__Bacteria	p__Firmicutes	c__Clostridia	o__Clostridiales	f__Lachnospiraceae	g__Ruminococcus	NA	99.95	2.49	2618383	453	13550	5780	52961	87.92
16016	16016_57_1	2451771	64.2204	58.0625	k__Bacteria	p__Actinobacteria	c__Actinobacteria	o__Bifidobacteriales	f__Bifidobacteriaceae	g__Bifidobacterium	s__Bifidobacterium_longum	99.94	2.07	2452426	176	57458	13934	151312	87.32
16016	16016_57_2	2262977	20.1657	57.0849	k__Bacteria	p__Actinobacteria	c__Actinobacteria	o__Bifidobacteriales	f__Bifidobacteriaceae	g__Bifidobacterium	s__Bifidobacterium_adolescentis	98.21	4.02	2267856	174	36107	13033	90776	88.45
16016	16016_58_0	3320101	21.5794	52.8105	k__Bacteria	p__Firmicutes	c__Clostridia	o__Clostridiales	NA	NA	NA	99.11	3.76	3332231	440	37722	7573	114280	87.71
16016	16016_59_0	2790850	78.9059	36.6085	k__Bacteria	p__Tenericutes	c__Mollicutes	o__Erysipelotrichales	f__Erysipelotrichaceae	g__Solobacterium	NA	98.11	4.95	2797134	415	21399	6740	69299	88.70
16016	16016_5_1	2507776	40.8072	55.7714	k__Bacteria	p__Firmicutes	c__Clostridia	o__Clostridiales	f__Ruminococcaceae	g__Faecalibacterium	NA	82.80	7.94	2540969	1095	3860	2320	19990	86.53
16016	16016_5_2	3180817	83.5822	55.3233	k__Bacteria	p__Firmicutes	c__Clostridia	o__Clostridiales	f__Ruminococcaceae	NA	NA	94.64	9.62	3208418	1083	6411	2962	39165	86.23
16016	16016_5_3	2787364	44.6036	54.394	k__Bacteria	p__Firmicutes	c__Clostridia	o__Clostridiales	f__Ruminococcaceae	g__Faecalibacterium	NA	94.10	8.73	2811614	936	6068	3003	34866	86.40
16016	16016_5_4	2545401	36.8666	56.6514	k__Bacteria	p__Firmicutes	c__Clostridia	o__Clostridiales	f__Ruminococcaceae	NA	NA	87.54	7.36	2567350	700	8312	3667	60961	87.51
16016	16016_61_0	2995469	172.451	46.3651	k__Bacteria	p__Firmicutes	c__Clostridia	o__Clostridiales	f__Ruminococcaceae	NA	NA	98.99	2.20	3006884	376	40111	7997	160347	86.92
16016	16016_62_0	3365340	116.454	53.6225	k__Bacteria	p__Firmicutes	c__Clostridia	o__Clostridiales	NA	NA	NA	99.30	5.01	3377611	356	33574	9487	177004	86.42
16016	16016_63_1	2661153	17.3214	31.5847	k__Bacteria	p__Tenericutes	c__Mollicutes	o__Erysipelotrichales	f__Erysipelotrichaceae	NA	NA	99.06	1.89	2666054	235	25390	11344	102910	90.05
16016	16016_64_0	2524368	20.3195	58.6629	k__Bacteria	p__Actinobacteria	c__Actinobacteria	o__Coriobacteriales	f__Coriobacteriaceae	NA	NA	100.00	6.50	2530841	292	30680	8667	89914	86.66
16016	16016_65_0	3835185	38.6761	48.999	k__Bacteria	p__Bacteroidetes	c__Bacteroidia	o__Bacteroidales	NA	NA	NA	95.97	0.37	3837320	276	36742	13903	117245	87.63
16016	16016_66_1	1313075	56.6785	30.3148	k__Bacteria	NA	NA	NA	NA	NA	NA	91.57	2.73	1319101	126	35951	10469	98220	90.61
16016	16016_66_2	1324664	22.5625	32.5738	k__Bacteria	NA	NA	NA	NA	NA	NA	93.82	3.37	1325245	61	54253	21725	143236	89.84
16016	16016_67_0	2219642	55.9966	50.1094	k__Bacteria	p__Firmicutes	c__Clostridia	o__Clostridiales	NA	NA	NA	95.28	5.92	2224511	229	74853	9714	114389	86.27
16016	16016_68_0	1487486	7.12244	30.1564	k__Bacteria	p__Firmicutes	c__Clostridia	o__Clostridiales	NA	NA	NA	75.55	1.80	1489784	200	20350	7448	53650	85.04
16016	16016_69_0	2330252	70.1976	51.1994	k__Bacteria	p__Firmicutes	c__Clostridia	o__Clostridiales	f__Ruminococcaceae	NA	NA	97.27	3.91	2341568	204	163366	11478	275151	88.10
16016	16016_6_1	1611183	10.3882	43.9299	k__Bacteria	p__Firmicutes	c__Clostridia	o__Clostridiales	f__Lachnospiraceae	g__Blautia	NA	23.62	0.00	1745550	1906	939	915	8528	87.70
16016	16016_6_2	4523008	28.9117	41.3029	k__Bacteria	p__Firmicutes	c__Clostridia	o__Clostridiales	f__Lachnospiraceae	g__Blautia	s__Blautia_wexlerae	96.71	25.69	4576340	1789	4975	2558	38169	86.54
16016	16016_6_3	2166063	12.6564	43.1692	k__Bacteria	p__Firmicutes	c__Clostridia	o__Clostridiales	f__Lachnospiraceae	g__Blautia	NA	46.65	5.26	2258002	1676	1632	1347	12777	88.84
16016	16016_6_4	595084	20.3212	40.0508	NA	NA	NA	NA	NA	NA	NA	4.17	0.00	596778	147	7756	4059	35953	82.65
16016	16016_70_0	2389846	67.0977	42.6665	k__Bacteria	p__Firmicutes	c__Clostridia	o__Clostridiales	f__Ruminococcaceae	NA	NA	99.33	2.01	2393499	185	101904	12937	288081	88.04
16016	16016_71_0	1635597	10.7903	32.137	k__Bacteria	p__Firmicutes	c__Clostridia	o__Clostridiales	NA	NA	NA	77.45	2.15	1637215	179	23688	9146	59894	86.48
16016	16016_73_0	2296206	100.456	47.5025	k__Bacteria	p__Firmicutes	c__Negativicutes	o__Selenomonadales	f__Acidaminococcaceae	NA	NA	100.00	1.50	2303070	178	69929	12938	137880	87.75
16016	16016_74_0	3124142	113.174	53.3204	k__Bacteria	p__Verrucomicrobia	c__Verrucomicrobiae	o__Verrucomicrobiales	f__Verrucomicrobiaceae	NA	NA	97.96	3.40	3130480	173	92113	18095	238694	87.70
16016	16016_75_0	1242289	41.8032	37.6925	k__Bacteria	p__Firmicutes	c__Clostridia	o__Clostridiales	f__Ruminococcaceae	NA	NA	80.85	0.67	1244890	147	65741	8468	261529	86.44
16016	16016_76_0	2661642	101.294	43.9987	k__Bacteria	p__Bacteroidetes	c__Bacteroidia	o__Bacteroidales	f__Porphyromonadaceae_2	NA	NA	98.87	1.77	2668911	135	299658	19769	490151	89.32
16016	16016_78_0	2167183	27.4565	54.5738	k__Bacteria	p__Firmicutes	c__Clostridia	o__Clostridiales	NA	NA	NA	96.31	1.40	2167748	112	67075	19354	174705	87.54
16016	16016_7_1	2135661	10.407	40.7126	k__Bacteria	p__Firmicutes	c__Clostridia	o__Clostridiales	NA	NA	NA	70.98	3.92	2248972	1924	1312	1168	18443	90.22
16016	16016_7_2	1261965	6.70437	42.4867	k__Bacteria	p__Firmicutes	c__Clostridia	o__Clostridiales	NA	NA	NA	37.51	2.01	1284280	1565	802	820	5628	90.55
16016	16016_80_0	767707	11.7494	44.1823	k__Bacteria	p__Actinobacteria	c__Actinobacteria	o__Coriobacteriales	f__Coriobacteriaceae	NA	NA	32.27	1.81	770773	368	2984	2094	12693	86.14
16016	16016_81_0	1753545	47.2121	33.0506	k__Bacteria	p__Firmicutes	c__Clostridia	o__Clostridiales	NA	NA	NA	81.03	3.47	1758559	85	179168	20688	290227	89.06
16016	16016_83_0	1385915	16.6106	34.0006	k__Bacteria	p__Firmicutes	c__Clostridia	o__Clostridiales	NA	NA	NA	75.55	1.34	1390390	91	85689	15279	327532	87.81
16016	16016_84_0	1950338	38.9884	49.5079	k__Bacteria	p__Firmicutes	c__Clostridia	o__Clostridiales	f__Ruminococcaceae	NA	NA	97.32	0.34	1952835	75	192631	26037	514687	90.26
16016	16016_87_0	1178118	6.19494	29.4065	k__Bacteria	NA	NA	NA	NA	NA	NA	92.42	2.25	1178712	67	68933	17592	165894	91.45
16016	16016_8_1	3454251	49.4525	44.5326	k__Bacteria	p__Firmicutes	c__Clostridia	o__Clostridiales	f__Lachnospiraceae	g__Blautia	NA	91.48	12.98	3481033	1083	6645	3214	60833	87.85
16016	16016_8_2	2795443	29.7898	44.4634	k__Bacteria	p__Firmicutes	c__Clostridia	o__Clostridiales	f__Lachnospiraceae	g__Blautia	NA	74.60	6.63	2813091	989	4747	2844	32673	87.61
16016	16016_8_3	2272797	23.1032	43.5246	k__Bacteria	p__Firmicutes	c__Clostridia	o__Clostridiales	f__Lachnospiraceae	g__Blautia	NA	49.79	0.35	2295737	942	4097	2437	26242	88.14
16021	16021_10_1	2553176	17.7736	63.4449	k__Bacteria	p__Firmicutes	c__Clostridia	o__Clostridiales	f__Ruminococcaceae	NA	NA	86.60	3.34	2553176	869	4758	2938	49086	89.02
16021	16021_10_2	689110	12.2912	57.8148	k__Bacteria	p__Firmicutes	c__Clostridia	o__Clostridiales	f__Ruminococcaceae	NA	NA	13.31	0.00	689110	141	11898	4887	70324	89.76
16021	16021_11_1	2278296	10.6394	60.4351	k__Bacteria	p__Firmicutes	c__Clostridia	o__Clostridiales	NA	NA	NA	57.77	1.43	2278296	1397	2019	1630	29112	85.50
16021	16021_11_2	3477041	55.0781	58.7644	k__Bacteria	p__Firmicutes	c__Clostridia	o__Clostridiales	NA	NA	NA	99.78	5.23	3477041	467	19152	7445	92067	83.94
16021	16021_11_3	3352915	32.9353	57.2392	k__Bacteria	p__Firmicutes	c__Clostridia	o__Clostridiales	NA	NA	NA	96.40	2.65	3352915	396	24286	8466	80223	88.05
16021	16021_12_1	1446051	10.7387	54.4728	k__Bacteria	p__Firmicutes	c__Clostridia	o__Clostridiales	f__Ruminococcaceae	NA	NA	47.49	1.72	1446051	315	7744	4590	25580	87.06
16021	16021_14_1	2778341	29.1583	61.6715	k__Bacteria	p__Firmicutes	c__Clostridia	o__Clostridiales	NA	NA	NA	68.76	11.21	2778341	786	6384	3534	71541	87.01
16021	16021_14_2	3153330	32.6992	60.0127	k__Bacteria	p__Firmicutes	c__Clostridia	o__Clostridiales	NA	NA	NA	86.98	7.16	3153330	513	12779	6146	79903	86.66
16021	16021_15_0	1910021	6.80166	45.5894	k__Bacteria	p__Firmicutes	c__Clostridia	o__Clostridiales	f__Lachnospiraceae	NA	NA	49.86	4.95	1910021	1889	1085	1011	5518	88.80
16021	16021_16_1	2205160	67.0357	35.7106	k__Bacteria	p__Firmicutes	c__Bacilli	o__Lactobacillales	f__Streptococcaceae	g__Lactococcus	s__Lactococcus_lactis	72.44	2.59	2205160	362	12160	6091	45644	86.22
16021	16021_16_2	1896147	172.087	36.5456	k__Bacteria	p__Firmicutes	c__Bacilli	o__Lactobacillales	f__Streptococcaceae	g__Lactococcus	s__Lactococcus_lactis	74.38	2.59	1896147	358	12745	5296	35705	87.63
16021	16021_18_1	3185544	46.9517	55.994	k__Bacteria	p__Firmicutes	c__Clostridia	o__Clostridiales	f__Ruminococcaceae	NA	NA	99.33	2.80	3185544	315	33189	10112	166490	86.60
16021	16021_20_1	3081900	79.6508	54.964	k__Bacteria	p__Firmicutes	c__Clostridia	o__Clostridiales	f__Ruminococcaceae	NA	NA	97.96	4.49	3081900	244	38862	12630	108538	87.79
16021	16021_21_0	2564032	7.90709	47.2644	k__Bacteria	p__Firmicutes	c__Clostridia	o__Clostridiales	f__Lachnospiraceae	NA	NA	40.96	6.84	2564032	1685	1880	1521	13394	88.91
16021	16021_22_1	1966455	321.309	56.6705	k__Bacteria	p__Actinobacteria	c__Actinobacteria	o__Bifidobacteriales	f__Bifidobacteriaceae	g__Bifidobacterium	s__Bifidobacterium_adolescentis	87.14	8.10	1966455	357	20036	5508	82246	88.32
16021	16021_22_2	2013467	222.665	58.6868	k__Bacteria	p__Actinobacteria	c__Actinobacteria	o__Bifidobacteriales	f__Bifidobacteriaceae	g__Bifidobacterium	s__Bifidobacterium_longum	70.97	2.93	2013467	286	27548	7040	65250	87.45
16021	16021_22_3	2309639	125.169	59.6735	k__Bacteria	p__Actinobacteria	c__Actinobacteria	o__Bifidobacteriales	f__Bifidobacteriaceae	g__Bifidobacterium	s__Bifidobacterium_bifidum	99.39	4.12	2309639	186	44227	12417	143034	86.15
16021	16021_23_0	1506334	6.90602	42.6981	k__Bacteria	p__Firmicutes	c__Bacilli	o__Lactobacillales	f__Lactobacillaceae	g__Lactobacillus	NA	25.84	6.41	1506334	1508	1042	998	8869	83.71
16021	16021_25_0	2252123	7.66132	50.081	k__Bacteria	p__Firmicutes	c__Clostridia	o__Clostridiales	f__Ruminococcaceae	NA	NA	66.26	9.03	2252123	1530	1944	1471	9754	84.35
16021	16021_26_0	1671117	6.89549	37.5122	k__Bacteria	p__Firmicutes	c__Clostridia	o__Clostridiales	NA	NA	NA	43.20	2.07	1671117	1409	1305	1186	9310	88.94
16021	16021_28_0	4284971	12.7295	59.0065	k__Bacteria	p__Proteobacteria	c__Deltaproteobacteria	o__Desulfovibrionales	f__Desulfovibrionaceae	g__Desulfovibrio	NA	97.63	5.56	4284971	1302	5347	3291	38364	84.22
16021	16021_2_1	2610255	17.5815	62.9479	k__Bacteria	p__Actinobacteria	c__Actinobacteria	o__Coriobacteriales	f__Coriobacteriaceae	g__Eggerthella	NA	61.04	24.40	2610255	610	10803	4279	43320	87.10
16021	16021_30_0	1341341	6.63982	44.7118	k__Bacteria	p__Firmicutes	c__Clostridia	o__Clostridiales	NA	NA	NA	59.49	5.87	1341341	1098	1412	1221	7731	91.66
16021	16021_31_0	1000755	6.00666	30.7163	k__Bacteria	p__Tenericutes	c__Mollicutes	o__Erysipelotrichales	f__Erysipelotrichaceae	NA	NA	32.66	6.41	1000755	1077	957	929	5966	88.30
16021	16021_33_0	2450563	10.3202	48.1932	k__Bacteria	p__Tenericutes	c__Mollicutes	o__Erysipelotrichales	f__Erysipelotrichaceae	g__Solobacterium	NA	97.17	4.85	2450563	895	6071	2738	45104	87.62
16021	16021_34_0	3092869	10.0017	38.5318	k__Bacteria	p__Firmicutes	c__Clostridia	o__Clostridiales	NA	NA	NA	94.97	5.44	3092869	860	5879	3596	43230	90.01
16021	16021_35_0	4955304	66.7794	57.4143	k__Bacteria	p__Firmicutes	c__Clostridia	o__Clostridiales	NA	NA	NA	98.99	4.32	4955304	894	16310	5542	121398	88.02
16021	16021_36_0	1081630	6.9023	56.412	k__Bacteria	p__Firmicutes	c__Clostridia	o__Clostridiales	NA	NA	NA	21.82	5.65	1081630	1210	903	893	5795	85.36
16021	16021_37_0	1039468	11.195	56.9693	k__Bacteria	p__Firmicutes	c__Negativicutes	o__Selenomonadales	f__Veillonellaceae	g__Selenomonas	NA	27.16	3.50	1039468	779	1596	1334	15667	85.12
16021	16021_38_1	3468349	18.8768	40.6502	k__Bacteria	p__Firmicutes	c__Clostridia	o__Clostridiales	NA	NA	NA	93.44	3.16	3468349	330	21921	10510	81928	89.78
16021	16021_38_2	2312233	330.802	56.1431	k__Bacteria	p__Actinobacteria	c__Actinobacteria	o__Coriobacteriales	f__Coriobacteriaceae	NA	NA	100.00	3.90	2312233	134	98243	17255	187132	87.32
16021	16021_39_1	2959848	42.7546	54.2266	k__Bacteria	p__Firmicutes	c__Clostridia	o__Clostridiales	NA	NA	NA	97.58	2.28	2959848	171	50365	17309	140093	87.52
16021	16021_3_1	2306692	20.8017	58.5103	k__Bacteria	p__Firmicutes	c__Clostridia	o__Clostridiales	f__Ruminococcaceae	NA	NA	74.37	9.45	2306692	823	5046	2802	31124	87.54
16021	16021_3_2	3375878	111.616	52.8925	k__Bacteria	p__Firmicutes	c__Clostridia	o__Clostridiales	f__Ruminococcaceae	g__Faecalibacterium	NA	98.67	7.73	3375878	681	16548	4957	72287	85.99
16021	16021_3_3	617470	9.07635	55.3957	NA	NA	NA	NA	NA	NA	NA	0.00	0.00	617470	635	1016	972	5524	84.87
16021	16021_3_4	2793430	34.7568	55.7308	k__Bacteria	p__Firmicutes	c__Clostridia	o__Clostridiales	f__Ruminococcaceae	g__Faecalibacterium	NA	93.57	6.72	2793430	628	10899	4448	79030	86.48
16021	16021_40_1	3027454	13.1982	43.3147	k__Bacteria	p__Firmicutes	c__Clostridia	o__Clostridiales	f__Lachnospiraceae	g__Lachnobacterium	NA	88.76	7.14	3027454	386	15788	7843	61568	90.04
16021	16021_40_2	3423206	24.7129	47.1631	k__Bacteria	p__Firmicutes	c__Clostridia	o__Clostridiales	f__Lachnospiraceae	g__Roseburia	NA	99.44	3.00	3423206	188	56690	18208	185957	89.27
16021	16021_41_0	2770038	11.6972	38.0523	k__Bacteria	p__Firmicutes	c__Clostridia	o__Clostridiales	f__Ruminococcaceae	NA	NA	95.30	7.12	2770038	672	9966	4122	44767	78.82
16021	16021_42_1	2652306	17.3376	61.4687	k__Bacteria	p__Firmicutes	c__Clostridia	o__Clostridiales	NA	NA	NA	92.53	1.91	2652306	498	10590	5325	58788	86.93
16021	16021_42_2	2302942	15.2357	46.1233	k__Bacteria	p__Firmicutes	c__Clostridia	o__Clostridiales	f__Ruminococcaceae	NA	NA	93.06	2.24	2302942	140	59061	16449	151209	80.54
16021	16021_43_0	3126627	16.1095	53.4801	k__Bacteria	p__Firmicutes	c__Clostridia	o__Clostridiales	NA	NA	NA	95.69	3.86	3126627	634	13380	4931	130224	88.20
16021	16021_44_0	3390920	43.3274	56.0059	k__Bacteria	p__Firmicutes	c__Clostridia	o__Clostridiales	NA	NA	NA	95.30	3.73	3390920	576	15772	5887	68877	86.84
16021	16021_45_0	2812491	18.4512	59.8162	k__Bacteria	p__Firmicutes	c__Clostridia	o__Clostridiales	NA	NA	NA	96.14	3.46	2812491	607	11635	4633	56355	86.74
16021	16021_46_1	2559866	27.1567	59.3246	k__Bacteria	p__Bacteroidetes	c__Bacteroidia	o__Bacteroidales	f__Rikenellaceae	g__Alistipes	NA	81.25	3.66	2559866	257	26045	9960	96105	88.31
16021	16021_47_1	2658985	50.7235	47.8081	k__Bacteria	p__Firmicutes	c__Clostridia	o__Clostridiales	f__Ruminococcaceae	NA	NA	95.97	1.70	2658985	165	80575	16115	224200	87.57
16021	16021_47_2	3003764	36.2257	50.7613	k__Bacteria	p__Firmicutes	c__Clostridia	o__Clostridiales	f__Ruminococcaceae	NA	NA	97.99	2.01	3003764	124	115934	24223	298134	86.78
16021	16021_48_0	3546214	99.8929	41.2101	k__Bacteria	p__Firmicutes	c__Clostridia	o__Clostridiales	NA	NA	NA	99.33	5.65	3546214	522	33701	6793	115226	83.00
16021	16021_49_1	2511203	23.7538	48.1391	k__Bacteria	p__Firmicutes	c__Clostridia	o__Clostridiales	NA	NA	NA	97.87	1.77	2511203	116	68547	21648	236029	88.69
16021	16021_49_2	2139643	34.9527	44.1457	k__Bacteria	p__Firmicutes	c__Clostridia	o__Clostridiales	NA	NA	NA	98.58	1.77	2139643	90	96238	23773	273161	90.57
16021	16021_4_1	2005731	9.20403	49.8802	k__Bacteria	p__Firmicutes	c__Clostridia	o__Clostridiales	f__Ruminococcaceae	NA	NA	89.94	5.95	2005731	639	4989	3138	17768	86.44
16021	16021_50_0	3711396	43.21	55.5637	k__Bacteria	p__Bacteroidetes	c__Bacteroidia	o__Bacteroidales	f__Rikenellaceae	g__Alistipes	NA	100.00	9.42	3711396	454	97706	8174	316612	89.82
16021	16021_51_0	2867485	19.9397	54.2503	k__Bacteria	p__Firmicutes	c__Clostridia	o__Clostridiales	f__Ruminococcaceae	NA	NA	97.99	8.16	2867485	382	32544	7506	248082	84.73
16021	16021_52_0	782930	6.62852	39.0355	k__Bacteria	p__Firmicutes	c__Clostridia	o__Clostridiales	f__Ruminococcaceae	NA	NA	28.21	5.17	782930	661	1349	1184	5880	86.70
16021	16021_53_0	3024841	14.6947	41.4381	k__Bacteria	p__Firmicutes	c__Clostridia	o__Clostridiales	NA	NA	NA	98.66	6.59	3024841	367	48463	8242	173734	90.22
16021	16021_54_0	2660038	13.0883	42.8962	k__Bacteria	p__Firmicutes	c__Clostridia	o__Clostridiales	NA	NA	NA	98.66	7.78	2660038	354	17167	7514	76491	87.49
16021	16021_55_0	3422753	34.6654	40.031	k__Bacteria	p__Firmicutes	c__Clostridia	o__Clostridiales	f__Lachnospiraceae	g__Blautia	NA	99.36	4.25	3422753	429	49252	7978	131875	88.91
16021	16021_56_0	740938	6.2203	34.5426	k__Bacteria	p__Firmicutes	c__Clostridia	o__Clostridiales	f__Lachnospiraceae	g__Pseudobutyrivibrio	NA	11.43	0.00	740938	641	1145	1155	64868	89.35
16021	16021_57_0	2299025	282.138	46.6446	k__Bacteria	p__Firmicutes	c__Negativicutes	o__Selenomonadales	f__Veillonellaceae	g__Dialister	NA	98.73	0.65	2299025	299	24611	7689	80817	84.59
16021	16021_58_0	2730500	75.3374	54.7484	k__Bacteria	p__Firmicutes	c__Clostridia	o__Clostridiales	NA	NA	NA	93.29	0.67	2730500	306	28853	8923	104707	86.24
16021	16021_59_0	4175059	23.9043	46.1562	k__Bacteria	p__Firmicutes	c__Clostridia	o__Clostridiales	f__Lachnospiraceae	NA	NA	98.83	2.94	4175059	296	110894	14104	491582	90.81
16021	16021_5_1	2980330	14.1598	40.9151	k__Bacteria	p__Firmicutes	c__Clostridia	o__Clostridiales	f__Lachnospiraceae	g__Dorea	s__Dorea_longicatena	98.25	5.49	2980330	558	13700	5341	60975	88.32
16021	16021_5_2	820865	8.35083	41.922	k__Bacteria	p__Firmicutes	c__Clostridia	o__Clostridiales	f__Lachnospiraceae	NA	NA	23.27	0.58	820865	433	2437	1895	22060	88.20
16021	16021_60_0	2384993	40.8857	38.4831	k__Bacteria	p__Firmicutes	c__Clostridia	o__Clostridiales	f__Ruminococcaceae	NA	NA	98.66	2.68	2384993	293	34180	8139	141542	88.03
16021	16021_61_0	3020754	20.5013	49.088	k__Bacteria	p__Firmicutes	c__Clostridia	o__Clostridiales	f__Ruminococcaceae	g__Ruminococcus	NA	97.99	2.75	3020754	240	44158	12586	195846	87.74
16021	16021_63_0	2297021	21.3274	40.7862	k__Bacteria	p__Firmicutes	c__Clostridia	o__Clostridiales	NA	NA	NA	97.99	3.02	2297021	218	56480	10536	197911	89.57
16021	16021_64_0	2402268	42.6142	52.1448	k__Bacteria	p__Bacteroidetes	c__Bacteroidia	o__Bacteroidales	f__Rikenellaceae	g__Alistipes	NA	99.52	0.58	2402268	152	84572	15804	238034	86.24
16021	16021_6_1	4511808	66.7893	41.584	k__Bacteria	p__Firmicutes	c__Clostridia	o__Clostridiales	f__Lachnospiraceae	g__Blautia	NA	74.45	31.91	4511808	1833	4686	2461	35573	85.84
16021	16021_6_2	4198060	17.7774	42.2875	k__Bacteria	p__Firmicutes	c__Clostridia	o__Clostridiales	f__Lachnospiraceae	g__Blautia	NA	80.14	17.25	4198060	1123	9578	3738	47858	86.65
16021	16021_6_3	2884086	119.658	44.1149	k__Bacteria	p__Firmicutes	c__Clostridia	o__Clostridiales	f__Lachnospiraceae	g__Blautia	NA	61.56	4.39	2884086	943	7102	3058	38929	87.57
16021	16021_6_4	1132878	7.39923	42.9066	NA	NA	NA	NA	NA	NA	NA	4.17	0.00	1132878	890	1495	1272	9221	90.06
16021	16021_6_5	3325204	151.907	43.2603	k__Bacteria	p__Firmicutes	c__Clostridia	o__Clostridiales	f__Lachnospiraceae	g__Blautia	NA	67.89	8.77	3325204	664	15635	5007	80481	88.01
16021	16021_7_1	6190100	12.7803	42.9883	k__Bacteria	p__Bacteroidetes	c__Bacteroidia	o__Bacteroidales	f__Bacteroidaceae	g__Bacteroides	s__Bacteroides_thetaiotaomicron	73.45	10.34	6190100	1376	10193	4498	65476	89.70
16021	16021_7_2	7071784	19.1962	42.0968	k__Bacteria	p__Bacteroidetes	c__Bacteroidia	o__Bacteroidales	f__Bacteroidaceae	g__Bacteroides	s__Bacteroides_ovatus	98.20	12.23	7071784	779	56846	9078	213365	90.70
16021	16021_7_3	5745293	54.3029	41.9271	k__Bacteria	p__Bacteroidetes	c__Bacteroidia	o__Bacteroidales	f__Bacteroidaceae	g__Bacteroides	s__Bacteroides_vulgatus	99.06	4.61	5745293	774	26231	7422	120511	89.45
16021	16021_7_4	5308389	152.536	44.2863	k__Bacteria	p__Bacteroidetes	c__Bacteroidia	o__Bacteroidales	f__Bacteroidaceae	g__Bacteroides	s__Bacteroides_uniformis	99.26	3.81	5308389	555	81586	9564	358728	90.70
16021	16021_7_5	3202290	697.847	41.7158	k__Bacteria	p__Firmicutes	c__Clostridia	o__Clostridiales	f__Ruminococcaceae	g__Ruminococcus	NA	98.63	2.93	3202290	398	74331	8045	238994	87.87
16021	16021_7_6	4731632	23.1046	44.7492	k__Bacteria	p__Bacteroidetes	c__Bacteroidia	o__Bacteroidales	f__Porphyromonadaceae	g__Parabacteroides	s__Parabacteroides_merdae	99.62	6.53	4731632	382	62215	12386	243025	89.86
16021	16021_9_1	2934798	22.6735	31.643	k__Bacteria	p__Firmicutes	c__Clostridia	o__Clostridiales	f__Peptostreptococcaceae	g__Clostridium	NA	31.19	5.17	2934798	328	22882	8947	90359	85.75
16026	16026_10_1	3246368	27.2352	58.1938	k__Bacteria	p__Firmicutes	c__Clostridia	o__Clostridiales	NA	NA	NA	74.80	6.90	3246368	1073	5011	3025	57109	87.43
16026	16026_10_2	3127134	29.149	55.9762	k__Bacteria	p__Firmicutes	c__Clostridia	o__Clostridiales	NA	NA	NA	89.15	7.00	3127134	737	8659	4243	50261	88.54
16026	16026_12_1	2405237	14.2175	58.8491	k__Bacteria	p__Actinobacteria	c__Actinobacteria	o__Coriobacteriales	f__Coriobacteriaceae	g__Slackia	NA	97.31	4.56	2405237	409	14500	5880	64172	85.27
16026	16026_12_2	540770	10.3713	59.3032	k__Bacteria	p__Actinobacteria	c__Actinobacteria	o__Coriobacteriales	f__Coriobacteriaceae	NA	NA	16.07	1.79	540770	189	4579	2861	18209	85.11
16026	16026_13_1	3505397	22.1249	43.3003	k__Bacteria	p__Firmicutes	c__Clostridia	o__Clostridiales	NA	NA	NA	97.99	9.26	3505397	844	9624	4153	50443	88.34
16026	16026_14_1	2393691	9.60771	40.1403	k__Bacteria	p__Firmicutes	c__Clostridia	o__Clostridiales	f__Lachnospiraceae	g__Dorea	NA	80.04	7.47	2393691	1546	1947	1548	11717	87.73
16026	16026_14_2	1723845	17.8312	41.4747	k__Bacteria	p__Firmicutes	c__Clostridia	o__Clostridiales	f__Lachnospiraceae	g__Dorea	s__Dorea_longicatena	44.18	3.98	1723845	661	4114	2607	21945	88.31
16026	16026_14_3	1738300	18.6177	41.0467	k__Bacteria	p__Firmicutes	c__Clostridia	o__Clostridiales	f__Lachnospiraceae	g__Dorea	s__Dorea_longicatena	29.11	1.75	1738300	554	5466	3137	35759	89.69
16026	16026_15_1	2636582	26.3525	42.4408	k__Bacteria	p__Firmicutes	c__Clostridia	o__Clostridiales	f__Lachnospiraceae	g__Ruminococcus	NA	99.03	2.91	2636582	386	20422	6830	59214	88.38
16026	16026_18_1	2270798	17.7693	52.383	k__Bacteria	p__Firmicutes	c__Clostridia	o__Clostridiales	NA	NA	NA	90.81	2.58	2270798	368	14007	6170	46848	88.31
16026	16026_18_2	916021	23.1874	61.0952	k__Bacteria	p__Firmicutes	c__Clostridia	o__Clostridiales	NA	NA	NA	21.47	7.76	916021	282	5951	3248	38017	89.37
16026	16026_1_1	2448915	22.5845	56.7734	k__Bacteria	p__Firmicutes	c__Clostridia	o__Clostridiales	f__Ruminococcaceae	g__Faecalibacterium	NA	59.90	14.45	2448915	1800	1719	1360	28482	86.70
16026	16026_1_2	3183003	54.0907	56.074	k__Bacteria	p__Firmicutes	c__Clostridia	o__Clostridiales	f__Ruminococcaceae	g__Faecalibacterium	NA	86.60	18.16	3183003	1689	2775	1884	22933	85.84
16026	16026_1_3	2119991	21.4433	57.5952	k__Bacteria	p__Firmicutes	c__Clostridia	o__Clostridiales	f__Ruminococcaceae	g__Faecalibacterium	NA	37.27	5.00	2119991	1477	1757	1435	17933	86.25
16026	16026_1_4	2216510	24.5597	58.8738	k__Bacteria	p__Firmicutes	c__Clostridia	o__Clostridiales	f__Ruminococcaceae	g__Faecalibacterium	NA	40.34	5.36	2216510	1380	2095	1606	27739	85.71
16026	16026_1_5	2497035	27.2542	57.4184	k__Bacteria	p__Firmicutes	c__Clostridia	o__Clostridiales	f__Ruminococcaceae	g__Faecalibacterium	NA	68.83	10.71	2497035	1253	3016	1992	15863	87.41
16026	16026_1_6	2552548	42.0048	55.7837	k__Bacteria	p__Firmicutes	c__Clostridia	o__Clostridiales	f__Ruminococcaceae	g__Faecalibacterium	NA	70.05	8.36	2552548	1180	3294	2163	25767	86.21
16026	16026_1_7	2750392	31.7064	56.9212	k__Bacteria	p__Firmicutes	c__Clostridia	o__Clostridiales	f__Ruminococcaceae	g__Faecalibacterium	NA	73.15	10.88	2750392	1076	4131	2556	56663	87.32
16026	16026_1_8	861174	13.2581	56.2357	NA	NA	NA	NA	NA	NA	NA	4.17	0.00	861174	895	983	962	9431	85.37
16026	16026_20_1	2176898	17.9424	55.802	k__Bacteria	p__Firmicutes	c__Clostridia	o__Clostridiales	f__Ruminococcaceae	NA	NA	83.70	5.02	2176898	755	4959	2883	22183	85.44
16026	16026_20_2	2211108	14.4524	52.6481	k__Bacteria	p__Firmicutes	c__Clostridia	o__Clostridiales	NA	NA	NA	98.79	5.54	2211108	443	8866	4991	35108	88.66
16026	16026_21_0	1546282	8.84727	56.8318	k__Bacteria	p__Firmicutes	c__Clostridia	o__Clostridiales	NA	NA	NA	42.07	4.85	1546282	1504	1120	1028	5662	86.73
16026	16026_23_0	1809970	8.60601	56.1297	k__Bacteria	p__Firmicutes	c__Clostridia	o__Clostridiales	NA	NA	NA	71.23	9.85	1809970	1429	1494	1266	6249	86.70
16026	16026_24_0	1757666	8.5129	57.2517	k__Bacteria	p__Firmicutes	c__Clostridia	o__Clostridiales	NA	NA	NA	46.29	1.87	1757666	1477	1345	1190	7050	88.84
16026	16026_25_0	2360202	10.9496	40.8681	k__Bacteria	p__Firmicutes	c__Clostridia	o__Clostridiales	NA	NA	NA	51.11	2.11	2360202	1453	2220	1624	15723	91.07
16026	16026_28_1	805275	16.6334	40.5392	k__Bacteria	p__Firmicutes	c__Clostridia	o__Clostridiales	NA	NA	NA	20.36	0.58	805275	236	5504	3412	18930	88.88
16026	16026_29_0	1771825	9.17284	38.1798	k__Bacteria	p__Firmicutes	c__Clostridia	o__Clostridiales	NA	NA	NA	59.68	6.66	1771825	1405	1535	1261	9524	90.57
16026	16026_2_10	1737972	25.5176	35.8871	k__Bacteria	p__Firmicutes	c__Clostridia	o__Clostridiales	NA	NA	NA	75.89	4.14	1737972	136	93730	12779	233762	89.20
16026	16026_2_13	1261943	12.1918	33.3075	k__Bacteria	p__Firmicutes	c__Clostridia	o__Clostridiales	NA	NA	NA	80.09	2.56	1261943	83	61885	15204	303467	89.30
16026	16026_2_15	1266427	18.9648	31.5721	k__Bacteria	NA	NA	NA	NA	NA	NA	93.26	5.22	1266427	61	231097	20761	512571	91.36
16026	16026_2_2	2286029	8.95907	28.9751	k__Bacteria	p__Firmicutes	c__Clostridia	o__Clostridiales	f__Peptostreptococcaceae	g__Clostridium	NA	48.28	5.17	2286029	1492	1840	1532	35140	85.64
16026	16026_2_3	3865478	14.9512	30.3226	k__Bacteria	p__Firmicutes	c__Clostridia	o__Clostridiales	f__Peptostreptococcaceae	g__Clostridium	NA	100.00	19.59	3865478	1080	49150	3579	149512	86.14
16026	16026_2_4	1402397	9.34608	26.5032	k__Bacteria	NA	NA	NA	NA	NA	NA	82.02	7.34	1402397	635	3144	2208	13769	90.82
16026	16026_2_51	1575090	14.9713	28.5449	k__Bacteria	p__Firmicutes	c__Clostridia	o__Clostridiales	NA	NA	NA	77.85	3.55	1575090	225	13544	7000	47751	88.94
16026	16026_2_52	1635508	20.95	31.012	k__Bacteria	p__Firmicutes	c__Clostridia	o__Clostridiales	NA	NA	NA	75.77	4.51	1635508	150	32480	10903	73940	86.71
16026	16026_2_7	1387255	31.7698	30.2404	k__Bacteria	NA	NA	NA	NA	NA	NA	93.82	5.06	1387255	167	27336	8306	96335	89.62
16026	16026_2_8	1692013	47.0002	37.6559	k__Bacteria	p__Firmicutes	c__Clostridia	o__Clostridiales	NA	NA	NA	78.17	3.58	1692013	164	277954	10317	404263	86.08
16026	16026_2_9	1527452	12.9265	30.1984	k__Bacteria	NA	NA	NA	NA	NA	NA	92.42	5.62	1527452	144	47469	10607	118545	89.15
16026	16026_31_1	533757	22.0772	39.2277	NA	NA	NA	NA	NA	NA	NA	0.00	0.00	533757	271	2632	1969	52668	87.25
16026	16026_31_2	1401124	77.378	43.4398	k__Bacteria	p__Firmicutes	c__Clostridia	o__Clostridiales	f__Lachnospiraceae	g__Lachnobacterium	NA	17.83	1.38	1401124	266	23870	5267	82471	88.16
16026	16026_31_3	1665536	62.1006	42.5861	k__Bacteria	p__Firmicutes	c__Clostridia	o__Clostridiales	f__Lachnospiraceae	g__Lachnobacterium	NA	62.41	0.86	1665536	194	58702	8585	160097	90.98
16026	16026_32_0	4130571	46.0288	37.0063	k__Bacteria	p__Firmicutes	c__Clostridia	o__Clostridiales	NA	NA	NA	98.99	6.55	4130571	1156	20388	3573	134108	88.43
16026	16026_33_0	1531023	7.93534	58.2771	k__Bacteria	p__Actinobacteria	c__Actinobacteria	o__Bifidobacteriales	f__Bifidobacteriaceae	g__Bifidobacterium	s__Bifidobacterium_adolescentis	63.22	5.05	1531023	1229	1479	1245	7687	86.44
16026	16026_34_0	2164522	12.3282	48.7048	k__Bacteria	p__Firmicutes	c__Clostridia	o__Clostridiales	NA	NA	NA	86.72	7.00	2164522	1093	2690	1980	14300	86.16
16026	16026_36_0	3118993	14.7764	41.7236	k__Bacteria	p__Firmicutes	c__Clostridia	o__Clostridiales	f__Lachnospiraceae	NA	NA	99.12	9.14	3118993	952	7790	3276	46379	88.04
16026	16026_37_1	2411997	21.3181	33.7549	k__Bacteria	p__Tenericutes	c__Mollicutes	o__Erysipelotrichales	f__Erysipelotrichaceae	NA	NA	92.45	3.82	2411997	491	15808	4912	54482	89.38
16026	16026_37_2	1432394	10.6905	33.5459	k__Bacteria	p__Tenericutes	c__Mollicutes	o__Erysipelotrichales	f__Erysipelotrichaceae	g__Solobacterium	NA	54.95	1.41	1432394	330	8621	4340	32691	91.29
16026	16026_38_0	3268065	22.804	41.8084	k__Bacteria	p__Firmicutes	c__Clostridia	o__Clostridiales	NA	NA	NA	99.33	2.16	3268065	776	9722	4211	37897	88.06
16026	16026_39_0	1086822	8.15129	46.9891	k__Bacteria	p__Firmicutes	c__Clostridia	o__Clostridiales	f__Lachnospiraceae	NA	NA	25.00	2.74	1086822	1194	943	910	6840	88.10
16026	16026_3_1	2980036	15.3111	41.5951	k__Bacteria	p__Firmicutes	c__Clostridia	o__Clostridiales	NA	NA	NA	94.19	7.45	2980036	765	7180	3895	83317	89.57
16026	16026_3_2	3128539	23.7363	37.3775	k__Bacteria	p__Firmicutes	c__Clostridia	o__Clostridiales	f__Lachnospiraceae_2	g__Lachnospira	NA	95.30	12.14	3128539	733	17591	4268	83807	90.21
16026	16026_3_3	1145146	10.2751	35.8163	k__Bacteria	p__Firmicutes	c__Clostridia	o__Clostridiales	f__Lachnospiraceae_2	g__Lachnospira	NA	19.78	1.75	1145146	630	2445	1817	16566	88.25
16026	16026_3_4	3282416	41.9843	36.8366	k__Bacteria	p__Firmicutes	c__Clostridia	o__Clostridiales	f__Lachnospiraceae_2	g__Lachnospira	NA	99.33	9.89	3282416	404	31249	8124	146903	86.46
16026	16026_40_0	3272519	106.075	42.6256	k__Bacteria	p__Firmicutes	c__Clostridia	o__Clostridiales	NA	NA	NA	99.33	4.16	3272519	524	88164	6245	315064	88.40
16026	16026_41_0	3367943	84.111	41.0657	k__Bacteria	p__Firmicutes	c__Clostridia	o__Clostridiales	f__Lachnospiraceae	g__Lachnobacterium	NA	99.52	6.33	3367943	495	47800	6803	146903	87.96
16026	16026_42_0	3587386	43.9081	45.6954	k__Bacteria	p__Bacteroidetes	c__Bacteroidia	o__Bacteroidales	f__Prevotellaceae	g__Prevotella	NA	98.89	3.18	3587386	345	36888	10398	102397	85.70
16026	16026_43_0	3081374	21.2811	42.7726	k__Bacteria	p__Firmicutes	c__Clostridia	o__Clostridiales	NA	NA	NA	99.16	5.16	3081374	324	31903	9510	112869	89.48
16026	16026_44_1	2771936	44.6818	40.2134	k__Bacteria	p__Firmicutes	c__Clostridia	o__Clostridiales	NA	NA	NA	99.33	1.70	2771936	188	80825	14744	290945	91.15
16026	16026_44_2	1136779	46.5472	43.3468	k__Bacteria	p__Firmicutes	c__Clostridia	o__Clostridiales	f__Lachnospiraceae	NA	NA	32.27	1.73	1136779	113	49303	10059	112266	88.64
16026	16026_44_3	1268970	29.0456	41.2884	k__Bacteria	p__Firmicutes	c__Clostridia	o__Clostridiales	f__Lachnospiraceae	NA	NA	59.65	3.51	1268970	90	78432	14099	193010	90.23
16026	16026_45_0	2420616	117.079	50.617	k__Bacteria	p__Firmicutes	c__Negativicutes	o__Selenomonadales	f__Veillonellaceae	g__Dialister	NA	100.00	2.15	2420616	285	19443	8493	190995	79.08
16026	16026_46_0	547935	7.37731	41.0232	k__Bacteria	p__Firmicutes	c__Clostridia	o__Clostridiales	f__Ruminococcaceae	NA	NA	19.12	0.00	547935	555	1030	987	4136	87.44
16026	16026_47_0	2915977	45.4373	47.4829	k__Bacteria	p__Firmicutes	c__Clostridia	o__Clostridiales	f__Lachnospiraceae	NA	NA	98.85	2.54	2915977	301	55360	9687	224418	89.03
16026	16026_48_0	2288435	27.1518	41.5617	k__Bacteria	p__Firmicutes	c__Clostridia	o__Clostridiales	NA	NA	NA	98.66	5.84	2288435	312	61352	7334	249325	89.56
16026	16026_49_0	3058448	138.532	42.4476	k__Bacteria	p__Firmicutes	c__Clostridia	o__Clostridiales	f__Ruminococcaceae	g__Ruminococcus	NA	98.63	1.14	3058448	234	68945	13070	200102	88.02
16026	16026_4_2	3271313	9.99373	41.9639	k__Bacteria	p__Firmicutes	c__Clostridia	o__Clostridiales	f__Lachnospiraceae	g__Blautia	NA	67.36	28.22	3271313	2378	1754	1375	19967	89.16
16026	16026_4_3	5221147	29.7216	40.61	k__Bacteria	p__Firmicutes	c__Clostridia	o__Clostridiales	f__Lachnospiraceae	g__Blautia	s__Blautia_wexlerae	99.79	16.21	5221147	2079	4994	2511	49054	85.69
16026	16026_4_4	3560588	34.0833	42.8738	k__Bacteria	p__Firmicutes	c__Clostridia	o__Clostridiales	f__Lachnospiraceae	g__Blautia	NA	99.37	7.25	3560588	417	26290	8538	112172	87.16
16026	16026_50_0	2779277	124.792	43.8826	k__Bacteria	p__Firmicutes	c__Clostridia	o__Clostridiales	f__Ruminococcaceae	NA	NA	98.32	2.52	2779277	224	49216	12407	165705	86.98
16026	16026_51_0	2898848	30.128	44.3638	k__Bacteria	p__Firmicutes	c__Clostridia	o__Clostridiales	NA	NA	NA	98.66	5.45	2898848	204	111678	14210	192351	90.60
16026	16026_5_1	2195659	12.1104	55.7441	k__Bacteria	p__Firmicutes	c__Clostridia	o__Clostridiales	f__Ruminococcaceae	NA	NA	65.08	6.92	2195659	1061	2750	2069	12387	84.46
16026	16026_5_2	3398894	35.3888	57.5284	k__Bacteria	p__Firmicutes	c__Clostridia	o__Clostridiales	f__Ruminococcaceae	NA	NA	95.92	6.67	3398894	622	13253	5464	79711	86.16
16026	16026_6_1	2943949	247.033	44.3724	k__Bacteria	p__Firmicutes	c__Clostridia	o__Clostridiales	f__Ruminococcaceae	g__Ruminococcus	NA	97.99	1.36	2943949	314	41693	9375	305202	87.43
16026	16026_7_1	2667048	29.3206	45.0885	k__Bacteria	p__Bacteroidetes	c__Bacteroidia	o__Bacteroidales	f__Prevotellaceae	g__Prevotella	NA	70.45	2.22	2667048	816	5991	3268	46982	86.47
16026	16026_7_2	3192979	30.9694	43.1018	k__Bacteria	p__Bacteroidetes	c__Bacteroidia	o__Bacteroidales	f__Prevotellaceae	g__Prevotella	NA	65.53	7.76	3192979	674	9699	4737	50221	87.13
16026	16026_7_3	3449392	287.608	45.0364	k__Bacteria	p__Bacteroidetes	c__Bacteroidia	o__Bacteroidales	f__Prevotellaceae	g__Prevotella	NA	95.26	8.97	3449392	519	25724	6646	87499	87.12
16026	16026_7_4	3626537	113.511	43.5193	k__Bacteria	p__Bacteroidetes	c__Bacteroidia	o__Bacteroidales	f__Prevotellaceae	g__Prevotella	NA	96.40	5.19	3626537	411	30227	8823	126116	88.96
16026	16026_7_5	3109576	87.607	44.589	k__Bacteria	p__Bacteroidetes	c__Bacteroidia	o__Bacteroidales	f__Prevotellaceae	g__Prevotella	NA	93.37	3.15	3109576	404	21397	7696	86326	86.97
16026	16026_8_1	938393	9.93737	54.6651	k__Bacteria	p__Firmicutes	c__Clostridia	o__Clostridiales	NA	NA	NA	31.03	10.92	938393	745	1494	1259	8550	83.56
16026	16026_8_2	2381863	16.6107	50.6626	k__Bacteria	p__Firmicutes	c__Clostridia	o__Clostridiales	NA	NA	NA	96.42	3.38	2381863	740	5458	3218	38896	88.12
16026	16026_8_3	777053	10.6005	56.1794	k__Bacteria	p__Firmicutes	c__Clostridia	o__Clostridiales	NA	NA	NA	19.12	4.31	777053	574	1587	1353	9142	86.56
16026	16026_9_1	2783204	16.2363	56.7213	k__Bacteria	p__Firmicutes	c__Clostridia	o__Clostridiales	NA	NA	NA	93.21	9.78	2783204	1253	3667	2221	16433	86.44
16026	16026_9_2	2927508	32.5069	57.6758	k__Bacteria	p__Firmicutes	c__Clostridia	o__Clostridiales	NA	NA	NA	92.95	6.92	2927508	554	12388	5284	175177	88.39
16026	16026_9_3	2579786	22.7414	56.2358	k__Bacteria	p__Firmicutes	c__Clostridia	o__Clostridiales	NA	NA	NA	87.92	7.05	2579786	531	11442	4858	59456	86.92
17006	17006_10_1	2032503	8.34151	62.1448	k__Bacteria	p__Actinobacteria	c__Actinobacteria	o__Bifidobacteriales	f__Bifidobacteriaceae	NA	NA	79.34	12.34	2032503	348	18033	5840	75053	88.79
17006	17006_11_0	2575629	4.44028	48.8686	k__Bacteria	p__Firmicutes	c__Clostridia	o__Clostridiales	NA	NA	NA	77.14	6.45	2575629	1989	1531	1294	23394	88.30
17006	17006_13_1	3562808	9.13349	55.1489	k__Bacteria	p__Firmicutes	c__Clostridia	o__Clostridiales	NA	NA	NA	96.64	3.44	3562808	481	21530	7407	97923	86.88
17006	17006_13_2	3160267	10.424	53.654	k__Bacteria	p__Firmicutes	c__Clostridia	o__Clostridiales	f__Ruminococcaceae	NA	NA	98.15	5.91	3160267	446	15811	7085	102056	86.72
17006	17006_18_0	1840103	4.37345	53.0155	k__Bacteria	p__Tenericutes	c__Mollicutes	o__Erysipelotrichales	f__Erysipelotrichaceae	g__Solobacterium	NA	56.86	3.69	1840103	1617	1298	1137	9154	89.50
17006	17006_19_0	5661312	15.8778	43.2783	k__Bacteria	p__Firmicutes	c__Clostridia	o__Clostridiales	f__Lachnospiraceae	g__Blautia	NA	99.37	9.88	5661312	1419	18296	3989	140206	87.01
17006	17006_1_1	5020252	6.68708	49.0917	k__Bacteria	p__Firmicutes	c__Clostridia	o__Clostridiales	f__Peptostreptococcaceae_2	g__Clostridium_2	NA	56.61	5.74	5020252	1297	8962	3870	49869	88.65
17006	17006_1_2	2825346	10.3225	48.5225	k__Bacteria	p__Firmicutes	c__Clostridia	o__Clostridiales	f__Peptostreptococcaceae_2	g__Clostridium_2	s__Clostridium_bolteae	13.16	4.39	2825346	493	19295	5730	98309	88.07
17006	17006_22_0	1654596	3.78037	42.3443	k__Bacteria	p__Firmicutes	c__Clostridia	o__Clostridiales	f__Lachnospiraceae	g__Roseburia	NA	25.73	4.74	1654596	1642	1054	1007	6378	89.36
17006	17006_23_1	1720175	6.09272	43.4877	k__Bacteria	p__Firmicutes	c__Clostridia	o__Clostridiales	NA	NA	NA	82.27	0.38	1720175	120	147433	14334	259070	90.59
17006	17006_24_1	1989959	7.30413	57.7099	k__Bacteria	p__Firmicutes	c__Clostridia	o__Clostridiales	f__Ruminococcaceae	NA	NA	60.88	3.64	1989959	232	24150	8577	144955	87.37
17006	17006_26_1	3796797	19.4663	57.2237	k__Bacteria	p__Firmicutes	c__Clostridia	o__Clostridiales	NA	NA	NA	88.93	9.97	3796797	468	54014	8112	214779	87.82
17006	17006_27_0	1061000	4.09184	46.3061	k__Bacteria	p__Firmicutes	c__Bacilli	o__Lactobacillales	f__Lactobacillaceae_2	g__Lactobacillus_2	NA	48.67	3.36	1061000	983	1185	1079	6378	85.66
17006	17006_28_0	1224286	3.74081	44.7468	k__Bacteria	p__Firmicutes	c__Clostridia	o__Clostridiales	f__Lachnospiraceae	g__Ruminococcus	NA	13.66	0.00	1224286	1262	997	970	8406	89.50
17006	17006_29_1	3885426	40.9932	46.8319	k__Bacteria	p__Firmicutes	c__Clostridia	o__Clostridiales	f__Lachnospiraceae	g__Lachnobacterium	NA	99.21	11.21	3885426	536	63059	7248	209030	89.30
17006	17006_29_2	2423380	99.5912	41.497	k__Bacteria	p__Firmicutes	c__Clostridia	o__Clostridiales	f__Ruminococcaceae	NA	NA	99.33	4.43	2423380	222	106671	10916	241651	87.28
17006	17006_30_0	3740000	51.0304	40.0375	k__Bacteria	p__Firmicutes	c__Clostridia	o__Clostridiales	NA	NA	NA	99.33	7.27	3740000	818	39079	4572	211086	88.88
17006	17006_31_1	589674	7.4514	51.3806	k__Bacteria	p__Firmicutes	c__Clostridia	o__Clostridiales	NA	NA	NA	24.14	0.00	589674	68	30057	8671	55784	87.31
17006	17006_32_0	3598948	14.6514	42.2174	k__Bacteria	p__Firmicutes	c__Clostridia	o__Clostridiales	f__Lachnospiraceae	g__Dorea	NA	97.66	7.29	3598948	744	27735	4837	277391	87.96
17006	17006_33_0	1902447	4.23392	44.8249	k__Bacteria	p__Firmicutes	c__Negativicutes	o__Selenomonadales	f__Veillonellaceae	g__Dialister	NA	90.47	5.46	1902447	738	4194	2577	16026	87.79
17006	17006_34_1	2495356	11.4292	48.1097	k__Bacteria	p__Firmicutes	c__Clostridia	o__Clostridiales	f__Peptostreptococcaceae_2	g__Clostridium_2	NA	90.08	7.19	2495356	184	58887	13561	123356	87.04
17006	17006_35_0	864608	2.6187	41.9926	k__Bacteria	p__Bacteroidetes	c__Bacteroidia	o__Bacteroidales	f__Prevotellaceae	g__Prevotella	NA	12.23	1.72	864608	719	1303	1202	20183	80.90
17006	17006_36_0	4643782	8.3459	43.4146	k__Bacteria	p__Tenericutes	c__Mollicutes	o__Erysipelotrichales	f__Erysipelotrichaceae	g__Solobacterium	NA	100.00	4.97	4643782	659	30075	7046	145051	85.13
17006	17006_37_1	2503022	7.38031	48.6291	k__Bacteria	p__Firmicutes	c__Clostridia	o__Clostridiales	f__Peptostreptococcaceae_2	g__Clostridium_2	NA	69.11	4.31	2503022	180	70971	13905	211378	90.69
17006	17006_38_0	3476233	56.6583	44.1299	k__Bacteria	p__Firmicutes	c__Clostridia	o__Clostridiales	f__Lachnospiraceae	g__Dorea	s__Dorea_longicatena	99.42	4.37	3476233	612	50034	5680	185950	88.36
17006	17006_39_0	759960	4.24292	61.9376	k__Bacteria	p__Actinobacteria	c__Actinobacteria	o__Actinomycetales	f__Actinomycetaceae	g__Actinomyces	s__Actinomyces_odontolyticus	13.79	0.86	759960	711	1172	1068	4623	84.32
17006	17006_3_1	5367953	9.48231	42.5695	k__Bacteria	p__Bacteroidetes	c__Bacteroidia	o__Bacteroidales	f__Bacteroidaceae	g__Bacteroides	s__Bacteroides_fragilis	98.85	2.06	5367953	621	33736	8644	155113	89.20
17006	17006_3_2	6532499	8.96914	44.6122	k__Bacteria	p__Bacteroidetes	c__Bacteroidia	o__Bacteroidales	f__Bacteroidaceae	g__Bacteroides	NA	97.80	3.83	6532499	520	37092	12562	116099	90.06
17006	17006_3_3	6477759	12.0993	43.3769	k__Bacteria	p__Bacteroidetes	c__Bacteroidia	o__Bacteroidales	f__Bacteroidaceae	g__Bacteroides	s__Bacteroides_ovatus	97.15	3.67	6477759	494	41580	13112	140914	90.06
17006	17006_3_4	4854243	26.3181	47.3903	k__Bacteria	p__Bacteroidetes	c__Bacteroidia	o__Bacteroidales	f__Bacteroidaceae	g__Bacteroides	s__Bacteroides_vulgatus	100.00	4.30	4854243	421	78041	11530	292631	89.69
17006	17006_3_5	5069445	7.49165	47.5965	k__Bacteria	p__Bacteroidetes	c__Bacteroidia	o__Bacteroidales	f__Porphyromonadaceae	NA	NA	99.42	6.99	5069445	390	41861	12998	152065	90.81
17006	17006_3_6	3086651	9.41468	42.7983	k__Bacteria	p__Firmicutes	c__Clostridia	o__Clostridiales	NA	NA	NA	98.64	6.24	3086651	384	44190	8038	121418	89.66
17006	17006_3_7	4118303	6.77053	47.5982	k__Bacteria	p__Bacteroidetes	c__Bacteroidia	o__Bacteroidales	f__Bacteroidaceae	g__Bacteroides	NA	97.74	5.09	4118303	327	34698	12594	117212	91.24
17006	17006_40_0	941553	4.18645	47.7149	k__Bacteria	p__Tenericutes	c__Mollicutes	o__Erysipelotrichales	f__Erysipelotrichaceae	NA	NA	20.30	2.09	941553	951	1041	990	7924	88.03
17006	17006_41_0	3041775	39.5478	43.9124	k__Bacteria	p__Firmicutes	c__Clostridia	o__Clostridiales	f__Lachnospiraceae	g__Blautia	NA	99.36	7.01	3041775	481	95796	6323	216741	90.02
17006	17006_42_0	3593924	14.1711	51.4132	k__Bacteria	p__Firmicutes	c__Clostridia	o__Clostridiales	f__Ruminococcaceae	NA	NA	100.00	9.65	3593924	453	110014	7933	380883	85.58
17006	17006_43_0	3282102	6.80815	43.6196	k__Bacteria	p__Firmicutes	c__Clostridia	o__Clostridiales	NA	NA	NA	97.99	6.43	3282102	536	40389	6123	132040	90.55
17006	17006_44_0	771446	4.15746	58.5263	k__Bacteria	p__Bacteroidetes	c__Bacteroidia	o__Bacteroidales	f__Rikenellaceae	g__Alistipes	NA	17.24	6.90	771446	608	1407	1268	10912	85.94
17006	17006_45_0	603573	3.79972	53.2903	k__Bacteria	p__Spirochaetes	c__Spirochaetia	o__Spirochaetales	NA	NA	NA	30.58	0.17	603573	656	957	920	3960	86.28
17006	17006_46_0	2863077	8.38766	47.3102	k__Bacteria	p__Proteobacteria	c__Betaproteobacteria	o__Burkholderiales	f__Sutterellaceae	g__Sutterella	NA	94.94	3.73	2863077	374	22932	7655	105628	88.22
17006	17006_47_0	3193081	22.0753	39.5876	k__Bacteria	p__Firmicutes	c__Clostridia	o__Clostridiales	NA	NA	NA	97.99	4.18	3193081	347	69682	9201	210629	90.25
17006	17006_48_0	2824551	12.0058	42.4212	k__Bacteria	p__Firmicutes	c__Clostridia	o__Clostridiales	f__Lachnospiraceae	NA	NA	98.73	3.88	2824551	328	71761	8611	188577	91.10
17006	17006_50_0	2230203	7.32718	46.8246	k__Bacteria	p__Firmicutes	c__Negativicutes	o__Selenomonadales	f__Acidaminococcaceae	NA	NA	99.40	4.38	2230203	252	56847	8850	196252	89.43
17006	17006_5_1	3461052	7.56977	29.7672	k__Bacteria	p__Firmicutes	c__Clostridia	o__Clostridiales	f__Peptostreptococcaceae	g__Clostridium	NA	74.14	1.72	3461052	604	95361	5730	391398	85.45
17006	17006_5_2	1112687	25.481	29.9546	k__Bacteria	p__Firmicutes	c__Clostridia	o__Clostridiales	f__Peptostreptococcaceae	g__Clostridium	NA	48.28	0.00	1112687	149	24165	7467	86191	85.39
17006	17006_6_1	2977255	57.2312	32.9759	k__Bacteria	p__Tenericutes	c__Mollicutes	o__Erysipelotrichales	f__Erysipelotrichaceae	NA	NA	99.06	11.47	2977255	384	41332	7753	167177	89.77
17006	17006_8_0	4560195	5.59006	50.7008	k__Bacteria	p__Proteobacteria	c__Gammaproteobacteria	o__Enterobacteriales	f__Enterobacteriaceae	NA	NA	95.83	6.87	4560195	2145	3106	2125	22008	87.78
17006	17006_9_1	562975	79.1914	41.8176	NA	NA	NA	NA	NA	NA	NA	0.00	0.00	562975	127	11391	4432	49483	86.46
17006	17006_9_2	507695	93.8434	44.2653	NA	NA	NA	NA	NA	NA	NA	12.50	0.00	507695	77	20830	6593	80880	88.14
7016	7016_10_1	1976628	9.39441	50.7342	k__Bacteria	p__Firmicutes	c__Clostridia	o__Clostridiales	f__Ruminococcaceae	g__Ruminococcus	NA	59.20	2.82	1976628	1429	1645	1383	16453	87.62
7016	7016_10_2	2335254	11.9721	52.1943	k__Bacteria	p__Firmicutes	c__Clostridia	o__Clostridiales	f__Ruminococcaceae	g__Ruminococcus	NA	74.93	5.67	2335254	1083	3104	2156	13831	88.96
7016	7016_11_1	909905	14.8277	50.8381	NA	NA	NA	NA	NA	NA	NA	16.67	0.00	909905	330	3854	2757	20616	90.43
7016	7016_11_2	554797	16.149	50.5629	k__Bacteria	NA	NA	NA	NA	NA	NA	18.97	1.72	554797	168	4756	3302	25858	90.54
7016	7016_12_1	758807	54.7177	36.1651	NA	NA	NA	NA	NA	NA	NA	0.00	0.00	758807	410	2633	1850	29722	79.25
7016	7016_12_11	573109	21.5657	39.8857	k__Archaea	NA	NA	NA	NA	NA	NA	3.35	0.00	573109	76	12340	7540	29538	75.40
7016	7016_12_2	1467040	20.3227	40.0338	NA	NA	NA	NA	NA	NA	NA	6.25	0.00	1467040	199	14727	7372	48719	73.44
7016	7016_12_3	1381038	20.5483	40.2135	k__Archaea	NA	NA	NA	NA	NA	NA	8.41	0.78	1381038	181	12507	7630	65263	71.45
7016	7016_12_4	749045	18.3853	40.5675	k__Bacteria	NA	NA	NA	NA	NA	NA	8.03	0.63	749045	93	12005	8054	37570	71.39
7016	7016_12_5	575124	19.1153	39.8476	k__Archaea	NA	NA	NA	NA	NA	NA	5.64	0.00	575124	93	14230	6184	35817	71.71
7016	7016_12_6	613293	19.8561	39.7835	k__Archaea	p__Crenarchaeota	c__Thermoprotei	o__Thermoproteales	NA	NA	NA	4.98	0.00	613293	92	12436	6666	42624	73.54
7016	7016_12_7	668119	22.2863	40.2705	k__Archaea	NA	NA	NA	NA	NA	NA	6.13	0.00	668119	91	15625	7341	43741	76.32
7016	7016_12_8	640051	21.1305	39.2183	k__Archaea	p__Crenarchaeota	c__Thermoprotei	o__Thermoproteales	NA	NA	NA	5.14	0.00	640051	87	13576	7356	30801	71.17
7016	7016_13_0	2582800	10.1913	55.516	k__Bacteria	p__Firmicutes	c__Clostridia	o__Clostridiales	NA	NA	NA	61.76	7.26	2582800	1815	1825	1423	11351	86.42
7016	7016_14_0	2715415	9.59135	49.042	k__Bacteria	p__Firmicutes	c__Clostridia	o__Clostridiales	NA	NA	NA	79.04	7.32	2715415	1714	2038	1584	14447	89.24
7016	7016_17_1	2882491	29.3031	59.2872	k__Bacteria	p__Actinobacteria	c__Actinobacteria	o__Bifidobacteriales	f__Bifidobacteriaceae	g__Bifidobacterium	s__Bifidobacterium_longum	94.28	4.55	2882491	565	11703	5101	64851	87.17
7016	7016_17_2	2281152	53.5449	57.6019	k__Bacteria	p__Actinobacteria	c__Actinobacteria	o__Bifidobacteriales	f__Bifidobacteriaceae	g__Bifidobacterium	NA	96.14	3.32	2281152	331	20304	6891	77734	88.32
7016	7016_17_3	2081128	51.8688	55.3538	k__Bacteria	p__Actinobacteria	c__Actinobacteria	o__Bifidobacteriales	f__Bifidobacteriaceae	g__Bifidobacterium	NA	94.94	2.43	2081128	282	25694	7379	75907	87.97
7016	7016_18_0	2500582	11.2892	52.9249	k__Bacteria	p__Firmicutes	c__Clostridia	o__Clostridiales	NA	NA	NA	72.49	9.27	2500582	1583	2045	1579	19182	85.45
7016	7016_19_0	3114081	13.7926	56.3701	k__Bacteria	p__Firmicutes	c__Clostridia	o__Clostridiales	NA	NA	NA	94.36	9.57	3114081	1485	3243	2097	14363	87.58
7016	7016_1_1	4161150	11.1505	45.7445	k__Bacteria	p__Bacteroidetes	c__Bacteroidia	o__Bacteroidales	f__Bacteroidaceae	g__Bacteroides	s__Bacteroides_uniformis	76.48	18.51	4161150	2931	1786	1419	13218	89.09
7016	7016_1_10	1651465	11.7665	31.155	k__Bacteria	NA	NA	NA	NA	NA	NA	91.57	11.99	1651465	668	6359	2472	56270	89.79
7016	7016_1_11	1774406	17.0091	31.1171	k__Bacteria	p__Firmicutes	c__Clostridia	o__Clostridiales	NA	NA	NA	77.45	21.46	1774406	612	27738	2899	148496	89.43
7016	7016_1_12	1694120	8.94462	30.8802	k__Bacteria	NA	NA	NA	NA	NA	NA	91.57	29.82	1694120	570	14342	2972	74459	90.94
7016	7016_1_13	3422034	42.0257	31.9794	k__Bacteria	p__Firmicutes	c__Clostridia	o__Clostridiales	f__Peptostreptococcaceae	g__Clostridium	NA	100.00	28.89	3422034	522	46991	6555	207921	88.36
7016	7016_1_14	3343536	22.867	44.3152	k__Bacteria	p__Firmicutes	c__Clostridia	o__Clostridiales	f__Lachnospiraceae	NA	NA	98.07	9.58	3343536	516	31555	6479	131178	90.42
7016	7016_1_15	1670661	14.0047	34.2575	k__Bacteria	p__Firmicutes	c__Clostridia	o__Clostridiales	NA	NA	NA	81.33	6.26	1670661	460	7935	3631	34752	86.87
7016	7016_1_16	1479259	9.19009	31.4594	k__Bacteria	p__Firmicutes	c__Clostridia	o__Clostridiales	f__Peptostreptococcaceae_3	g__Clostridium_3	NA	100.00	24.32	1479259	435	17046	3400	75469	88.28
7016	7016_1_17	2649250	103.623	43.7184	k__Bacteria	p__Firmicutes	c__Clostridia	o__Clostridiales	NA	NA	NA	99.33	5.87	2649250	410	77648	6461	253526	91.89
7016	7016_1_18	1527573	138.177	30.8401	k__Bacteria	p__Firmicutes	c__Clostridia	o__Clostridiales	NA	NA	NA	73.76	4.05	1527573	327	18414	4671	62838	88.83
7016	7016_1_19	1545850	16.0841	32.0891	k__Bacteria	p__Firmicutes	c__Clostridia	o__Clostridiales	NA	NA	NA	98.25	17.65	1545850	317	33264	4876	74617	88.60
7016	7016_1_2	2699697	9.01614	43.4833	k__Bacteria	p__Firmicutes	c__Clostridia	o__Clostridiales	NA	NA	NA	73.67	10.37	2699697	2261	1338	1194	22402	88.82
7016	7016_1_20	2743920	206.092	43.8061	k__Bacteria	p__Firmicutes	c__Clostridia	o__Clostridiales	f__Ruminococcaceae	NA	NA	98.66	0.00	2743920	309	26770	8880	92245	86.74
7016	7016_1_21	1546082	35.4847	31.2784	k__Bacteria	p__Firmicutes	c__Clostridia	o__Clostridiales	NA	NA	NA	81.91	7.01	1546082	231	37320	6692	110185	88.51
7016	7016_1_22	1205621	13.0714	32.7534	k__Bacteria	NA	NA	NA	NA	NA	NA	91.85	6.75	1205621	229	28435	5264	93126	90.08
7016	7016_1_27	1819820	179.026	36.73	k__Archaea	p__Euryarchaeota	c__Methanobacteria	o__Methanobacteriales	f__Methanobacteriaceae	g__Methanobrevibacter	s__Methanobrevibacter_smithii	100.00	0.00	1819820	80	127490	22747	217455	90.20
7016	7016_1_31	2224362	21.4251	45.8576	k__Bacteria	p__Firmicutes	c__Clostridia	o__Clostridiales	NA	NA	NA	89.82	4.05	2224362	291	26460	7643	91808	87.44
7016	7016_1_32	2295634	33.1048	42.2819	k__Bacteria	p__Firmicutes	c__Clostridia	o__Clostridiales	NA	NA	NA	94.76	6.99	2295634	267	72145	8597	210807	85.92
7016	7016_1_33	1193986	17.3279	34.9259	k__Bacteria	p__Firmicutes	c__Clostridia	o__Clostridiales	f__Ruminococcaceae	NA	NA	69.89	2.35	1193986	237	11335	5037	37901	86.69
7016	7016_1_34	1338272	14.4263	39.1794	k__Bacteria	p__Firmicutes	c__Clostridia	o__Thermoanaerobacterales	NA	NA	NA	94.83	13.15	1338272	204	29747	6560	79418	87.53
7016	7016_1_4	1997232	12.3156	55.0541	k__Bacteria	p__Firmicutes	c__Clostridia	o__Clostridiales	NA	NA	NA	69.03	11.73	1997232	1176	2367	1698	21383	88.71
7016	7016_1_51	1251652	13.0004	32.4604	k__Bacteria	NA	NA	NA	NA	NA	NA	87.64	1.85	1251652	249	12758	5026	64383	89.90
7016	7016_1_6	1405054	7.90058	30.4684	k__Bacteria	NA	NA	NA	NA	NA	NA	85.81	32.71	1405054	1022	1678	1374	25230	91.31
7016	7016_1_7	1207355	8.22149	29.0949	k__Bacteria	NA	NA	NA	NA	NA	NA	77.99	13.25	1207355	871	1769	1386	9250	89.09
7016	7016_1_8	3116956	19.804	44.7614	k__Bacteria	p__Verrucomicrobia	c__Opitutae	o__Opitutales	NA	NA	NA	95.95	11.93	3116956	744	10423	4189	55591	86.59
7016	7016_1_9	1774422	11.8185	33.685	k__Bacteria	p__Firmicutes	c__Clostridia	o__Clostridiales	f__Peptostreptococcaceae_3	g__Clostridium_3	NA	79.93	18.04	1774422	679	5070	2613	27312	87.11
7016	7016_22_0	964104	6.56112	46.2898	k__Bacteria	p__Firmicutes	c__Negativicutes	o__Selenomonadales	f__Acidaminococcaceae	NA	NA	32.74	3.10	964104	1156	833	834	4618	86.98
7016	7016_23_1	1771205	9.97762	37.1458	k__Bacteria	p__Firmicutes	c__Clostridia	o__Clostridiales	f__Ruminococcaceae	NA	NA	88.37	3.50	1771205	698	3875	2537	19071	91.24
7016	7016_23_2	2098281	24.2072	46.2238	k__Bacteria	p__Firmicutes	c__Clostridia	o__Clostridiales	f__Ruminococcaceae	NA	NA	97.32	1.81	2098281	117	138496	17934	261171	90.21
7016	7016_24_0	2845016	9.3117	41.958	k__Bacteria	p__Firmicutes	c__Clostridia	o__Clostridiales	f__Ruminococcaceae	g__Ruminococcus	NA	95.73	1.66	2845016	1011	4633	2814	30391	88.13
7016	7016_25_0	2747852	14.2506	42.0029	k__Bacteria	p__Firmicutes	c__Clostridia	o__Clostridiales	NA	NA	NA	96.42	6.11	2747852	907	5812	3029	29213	87.35
7016	7016_26_0	2822414	13.375	41.5166	k__Bacteria	p__Firmicutes	c__Clostridia	o__Clostridiales	NA	NA	NA	94.44	5.90	2822414	896	5892	3150	25337	90.57
7016	7016_27_1	2192015	16.6487	46.8673	k__Bacteria	p__Firmicutes	c__Clostridia	o__Clostridiales	NA	NA	NA	94.41	2.18	2192015	124	65346	17677	178720	89.75
7016	7016_28_1	1049709	13.3509	29.8832	k__Bacteria	NA	NA	NA	NA	NA	NA	83.15	4.98	1049709	135	21837	7775	127678	89.77
7016	7016_29_0	3962749	92.3883	52.4014	k__Bacteria	p__Firmicutes	c__Clostridia	o__Clostridiales	NA	NA	NA	99.30	3.15	3962749	833	18561	4757	174102	86.96
7016	7016_2_1	3038451	11.8896	54.9779	k__Bacteria	p__Firmicutes	c__Clostridia	o__Clostridiales	f__Ruminococcaceae	NA	NA	69.83	6.00	3038451	1676	2544	1812	34591	87.29
7016	7016_2_2	2298077	17.1987	57.1397	k__Bacteria	p__Firmicutes	c__Clostridia	o__Clostridiales	f__Ruminococcaceae	NA	NA	61.96	10.71	2298077	1145	3127	2007	15715	85.84
7016	7016_2_3	3023771	33.4837	54.5885	k__Bacteria	p__Firmicutes	c__Clostridia	o__Clostridiales	f__Ruminococcaceae	g__Faecalibacterium	NA	76.38	9.46	3023771	1056	5080	2863	24713	87.11
7016	7016_2_4	905886	11.1406	55.9787	k__Bacteria	p__Firmicutes	c__Clostridia	o__Clostridiales	f__Peptostreptococcaceae_3	g__Clostridium_3	NA	15.95	3.51	905886	837	1210	1082	8437	86.79
7016	7016_2_5	781259	9.75256	57.0002	NA	NA	NA	NA	NA	NA	NA	4.17	0.00	781259	768	1076	1017	5402	84.13
7016	7016_2_6	893802	11.7718	57.2202	NA	NA	NA	NA	NA	NA	NA	0.00	0.00	893802	723	1447	1236	7914	86.41
7016	7016_30_0	2702846	13.6363	50.0382	k__Bacteria	p__Firmicutes	c__Clostridia	o__Clostridiales	f__Ruminococcaceae	NA	NA	97.27	8.47	2702846	792	10718	3412	40646	88.06
7016	7016_31_1	774676	18.5457	30.9494	k__Bacteria	p__Firmicutes	c__Clostridia	o__Clostridiales	f__Peptostreptococcaceae	g__Clostridium	NA	40.14	1.41	774676	111	19975	6979	46947	86.56
7016	7016_32_0	3045577	14.5888	47.978	k__Bacteria	p__Verrucomicrobia	c__Opitutae	o__Opitutales	NA	NA	NA	95.27	5.87	3045577	757	9024	4023	42326	90.81
7016	7016_33_0	644769	5.95806	48.9645	k__Bacteria	p__Firmicutes	c__Clostridia	o__Clostridiales	NA	NA	NA	16.07	2.56	644769	808	789	797	3613	86.92
7016	7016_34_0	3815730	66.9023	41.816	k__Bacteria	p__Firmicutes	c__Clostridia	o__Clostridiales	f__Lachnospiraceae	g__Dorea	s__Dorea_longicatena	99.42	3.24	3815730	821	39332	4647	132958	88.41
7016	7016_35_0	2475653	19.5472	56.2035	k__Bacteria	p__Firmicutes	c__Clostridia	o__Clostridiales	NA	NA	NA	98.99	5.50	2475653	611	7851	4051	32178	87.66
7016	7016_36_0	2475336	15.476	40.8377	k__Bacteria	p__Firmicutes	c__Clostridia	o__Clostridiales	f__Ruminococcaceae	NA	NA	97.60	8.61	2475336	632	9717	3916	56929	87.13
7016	7016_37_0	3122322	43.78	52.9418	k__Bacteria	p__Verrucomicrobia	c__Verrucomicrobiae	o__Verrucomicrobiales	f__Verrucomicrobiaceae	NA	NA	97.28	2.75	3122322	565	12128	5526	51977	87.88
7016	7016_38_2	882036	19.4808	51.4435	k__Bacteria	p__Firmicutes	c__Clostridia	o__Clostridiales	NA	NA	NA	45.77	0.00	882036	79	31862	11165	108411	90.25
7016	7016_38_3	788843	25.3426	53.7899	k__Bacteria	p__Firmicutes	c__Clostridia	o__Clostridiales	NA	NA	NA	30.65	0.88	788843	77	35288	10244	105466	87.94
7016	7016_39_0	3306305	106.035	38.4596	k__Bacteria	p__Firmicutes	c__Clostridia	o__Clostridiales	NA	NA	NA	99.33	5.43	3306305	506	30229	6534	150336	88.96
7016	7016_3_10	1824970	12.2156	58.4038	k__Bacteria	p__Firmicutes	c__Clostridia	o__Clostridiales	NA	NA	NA	67.40	13.36	1824970	1114	2173	1638	14179	87.41
7016	7016_3_11	2778396	18.7165	56.9252	k__Bacteria	p__Firmicutes	c__Clostridia	o__Clostridiales	NA	NA	NA	88.06	6.55	2778396	998	5303	2783	43769	88.65
7016	7016_3_12	1083697	9.67916	58.5753	k__Bacteria	p__Firmicutes	c__Clostridia	o__Clostridiales	NA	NA	NA	18.13	3.45	1083697	862	1468	1257	15519	88.59
7016	7016_3_13	812273	7.58444	56.6042	k__Bacteria	p__Firmicutes	c__Clostridia	o__Clostridiales	NA	NA	NA	20.74	6.74	812273	806	1089	1007	5117	90.29
7016	7016_3_3	3525516	15.5573	54.4682	k__Bacteria	p__Firmicutes	c__Clostridia	o__Clostridiales	NA	NA	NA	90.52	31.69	3525516	1843	2878	1912	24051	87.51
7016	7016_3_4	1680337	8.89713	55.1652	k__Bacteria	p__Firmicutes	c__Clostridia	o__Clostridiales	NA	NA	NA	24.28	6.03	1680337	1629	1115	1031	7309	87.18
7016	7016_3_5	1671552	8.94001	56.0603	k__Bacteria	p__Firmicutes	c__Clostridia	o__Clostridiales	NA	NA	NA	42.16	1.59	1671552	1508	1225	1108	5598	88.26
7016	7016_3_6	1717386	9.76625	57.1737	k__Bacteria	p__Firmicutes	c__Clostridia	o__Clostridiales	NA	NA	NA	51.34	2.74	1717386	1442	1369	1190	20412	86.87
7016	7016_3_7	2345104	14.1499	60.5486	k__Bacteria	p__Firmicutes	c__Clostridia	o__Clostridiales	NA	NA	NA	62.11	10.11	2345104	1393	2258	1683	37489	86.50
7016	7016_3_8	2085226	10.2521	57.9271	k__Bacteria	p__Firmicutes	c__Clostridia	o__Clostridiales	NA	NA	NA	62.99	5.80	2085226	1308	2050	1594	9468	89.73
7016	7016_3_9	3491294	42.8523	56.3085	k__Bacteria	p__Firmicutes	c__Clostridia	o__Clostridiales	NA	NA	NA	98.28	27.35	3491294	1267	6170	2755	45978	86.77
7016	7016_41_1	2225919	15.0176	38.0082	k__Bacteria	p__Firmicutes	c__Clostridia	o__Clostridiales	f__Ruminococcaceae	NA	NA	97.99	2.43	2225919	300	14777	7419	77011	85.59
7016	7016_41_2	2776363	40.0956	49.7055	k__Bacteria	p__Firmicutes	c__Clostridia	o__Clostridiales	f__Ruminococcaceae	NA	NA	98.66	0.04	2776363	186	77564	14926	162690	88.32
7016	7016_42_0	2101125	32.4905	49.7227	k__Bacteria	p__Firmicutes	c__Clostridia	o__Clostridiales	NA	NA	NA	95.10	4.28	2101125	556	10427	3779	59695	89.01
7016	7016_43_0	1227335	8.78997	28.6111	k__Bacteria	NA	NA	NA	NA	NA	NA	79.74	7.58	1227335	475	4626	2583	24679	91.45
7016	7016_44_0	2454518	79.7142	50.8693	k__Bacteria	p__Firmicutes	c__Negativicutes	o__Selenomonadales	f__Veillonellaceae	g__Dialister	NA	99.37	0.76	2454518	337	17454	7283	67049	78.91
7016	7016_45_0	2733336	36.7619	48.8234	k__Bacteria	p__Firmicutes	c__Clostridia	o__Clostridiales	f__Ruminococcaceae	NA	NA	97.09	2.12	2733336	244	52431	11202	287751	89.78
7016	7016_46_0	2352566	47.4815	52.0463	k__Bacteria	p__Firmicutes	c__Clostridia	o__Clostridiales	NA	NA	NA	96.61	1.88	2352566	247	46648	9524	163135	88.22
7016	7016_49_0	1799147	15.8653	48.3711	k__Bacteria	p__Actinobacteria	c__Actinobacteria	o__Coriobacteriales	f__Coriobacteriaceae	NA	NA	99.19	1.17	1799147	107	222945	16814	470935	88.06
7016	7016_4_11	1447307	19.8889	43.8869	k__Bacteria	p__Firmicutes	c__Clostridia	o__Clostridiales	NA	NA	NA	34.61	1.66	1447307	389	7116	3720	21649	89.34
7016	7016_4_2	2034278	9.10579	43.0834	k__Bacteria	p__Firmicutes	c__Clostridia	o__Clostridiales	f__Lachnospiraceae	g__Blautia	NA	22.71	9.25	2034278	2258	882	900	11811	87.78
7016	7016_4_3	2077220	10.0291	47.0966	k__Bacteria	p__Firmicutes	c__Clostridia	o__Clostridiales	f__Lachnospiraceae	NA	NA	48.94	16.37	2077220	1895	1203	1096	9050	87.52
7016	7016_4_4	2320382	9.04816	42.643	k__Bacteria	p__Firmicutes	c__Clostridia	o__Clostridiales	f__Lachnospiraceae	NA	NA	76.14	16.00	2320382	1815	1573	1278	7608	88.50
7016	7016_4_5	2363845	11.1928	42.7248	k__Bacteria	p__Firmicutes	c__Clostridia	o__Clostridiales	f__Lachnospiraceae	g__Ruminococcus	NA	72.87	8.63	2363845	1553	1930	1522	44855	88.63
7016	7016_4_6	3111719	12.3778	40.8134	k__Bacteria	p__Firmicutes	c__Clostridia	o__Clostridiales	f__Lachnospiraceae	g__Ruminococcus	NA	91.98	9.42	3111719	1516	3288	2052	30694	88.32
7016	7016_4_7	2306682	9.41827	41.4719	k__Bacteria	p__Firmicutes	c__Clostridia	o__Clostridiales	f__Lachnospiraceae	g__Lachnobacterium	NA	88.39	7.24	2306682	1075	3678	2145	20150	89.40
7016	7016_4_8	792349	7.79805	42.6726	k__Bacteria	p__Firmicutes	c__Clostridia	o__Clostridiales	NA	NA	NA	15.67	5.17	792349	927	848	854	3712	90.12
7016	7016_4_9	768217	7.27304	38.9539	k__Bacteria	p__Firmicutes	c__Clostridia	o__Clostridiales	NA	NA	NA	16.65	1.75	768217	883	863	870	5577	84.42
7016	7016_5_1	1407461	7.84211	49.6295	k__Bacteria	p__Bacteroidetes	c__Bacteroidia	o__Bacteroidales	f__Prevotellaceae	g__Prevotella	NA	44.66	2.70	1407461	1230	1215	1144	20443	86.16
7016	7016_5_2	3747735	23.0988	45.7162	k__Bacteria	p__Bacteroidetes	c__Bacteroidia	o__Bacteroidales	f__Prevotellaceae	g__Prevotella	NA	99.54	4.69	3747735	511	17323	7334	62125	87.89
7016	7016_5_3	867931	14.8252	43.5203	NA	NA	NA	NA	NA	NA	NA	0.00	0.00	867931	306	4963	2836	36807	87.49
7016	7016_6_1	3963348	23.5569	58.4772	k__Bacteria	p__Firmicutes	c__Clostridia	o__Clostridiales	NA	NA	NA	94.35	6.11	3963348	987	8447	4015	51640	88.51
7016	7016_6_2	695735	7.43999	56.4727	k__Bacteria	p__Firmicutes	c__Clostridia	NA	NA	NA	NA	18.53	0.86	695735	807	856	862	4785	85.72
7016	7016_6_3	3483002	13.4612	54.4073	k__Bacteria	p__Firmicutes	c__Clostridia	o__Clostridiales	NA	NA	NA	95.97	9.14	3483002	677	11609	5144	68235	88.15
7016	7016_7_1	627630	6.06044	50.1051	k__Bacteria	p__Firmicutes	c__Clostridia	o__Clostridiales	NA	NA	NA	11.32	0.00	627630	656	866	956	48373	89.41
7016	7016_7_2	3691892	19.0773	41.1218	k__Bacteria	p__Firmicutes	c__Clostridia	o__Clostridiales	NA	NA	NA	97.32	5.20	3691892	293	54517	12600	204747	91.41
7016	7016_8_1	2054594	10.3673	55.6753	k__Bacteria	p__Firmicutes	c__Clostridia	o__Clostridiales	NA	NA	NA	71.12	9.71	2054594	1510	1672	1360	8794	88.44
7016	7016_8_2	2778446	16.5814	56.0674	k__Bacteria	p__Firmicutes	c__Clostridia	o__Clostridiales	NA	NA	NA	84.45	7.93	2778446	1202	3601	2311	18990	87.84
7016	7016_8_3	2114042	16.3547	52.7102	k__Bacteria	p__Firmicutes	c__Clostridia	o__Clostridiales	NA	NA	NA	90.63	2.91	2114042	533	8826	3966	30090	88.71
7016	7016_8_4	2063384	23.8114	51.7508	k__Bacteria	p__Firmicutes	c__Clostridia	o__Clostridiales	NA	NA	NA	90.94	2.62	2063384	259	20538	7966	110982	89.62
7016	7016_9_1	2747235	20.9994	59.4326	k__Bacteria	p__Actinobacteria	c__Actinobacteria	o__Coriobacteriales	f__Coriobacteriaceae	NA	NA	100.00	19.60	2747235	1010	6577	2720	58704	86.51
7016	7016_9_2	1605655	10.6568	61.2338	k__Bacteria	p__Actinobacteria	c__Actinobacteria	o__Coriobacteriales	f__Coriobacteriaceae	NA	NA	73.63	5.29	1605655	722	3113	2223	21425	83.77
7016	7016_9_3	1750665	8.60019	60.1435	k__Bacteria	p__Actinobacteria	c__Actinobacteria	o__Coriobacteriales	f__Coriobacteriaceae	NA	NA	65.01	8.04	1750665	693	3673	2526	21534	86.30
7016	7016_9_4	2420486	71.3099	59.1439	k__Bacteria	p__Actinobacteria	c__Actinobacteria	o__Coriobacteriales	f__Coriobacteriaceae	g__Slackia	NA	100.00	1.13	2420486	252	41468	9605	269046	85.00
7016	7016_9_6	1879275	37.2971	52.1943	k__Bacteria	p__Actinobacteria	c__Actinobacteria	o__Coriobacteriales	f__Coriobacteriaceae	NA	NA	99.19	1.61	1879275	79	91372	23788	240301	86.31
7020	7020_10_1	2729704	11.6298	43.7662	k__Bacteria	p__Firmicutes	c__Clostridia	o__Clostridiales	NA	NA	NA	79.24	13.74	2729704	1428	2789	1911	17970	88.61
7020	7020_10_2	1698024	9.4633	42.6429	k__Bacteria	p__Firmicutes	c__Clostridia	o__Clostridiales	f__Lachnospiraceae	NA	NA	30.70	1.75	1698024	1274	1526	1332	48821	87.34
7020	7020_10_3	3220818	21.2437	42.592	k__Bacteria	p__Firmicutes	c__Clostridia	o__Clostridiales	f__Lachnospiraceae	NA	NA	92.02	5.54	3220818	601	11848	5359	53993	87.55
7020	7020_11_1	1467374	27.4082	34.994	NA	NA	NA	NA	NA	NA	NA	16.67	0.00	1467374	284	10838	5166	35761	91.69
7020	7020_12_1	719906	9.23242	28.1624	k__Bacteria	p__Firmicutes	c__Clostridia	o__Clostridiales	f__Peptostreptococcaceae	g__Clostridium	NA	30.28	2.07	719906	340	3347	2117	20464	87.07
7020	7020_12_2	3179870	29.3438	31.4176	k__Bacteria	p__Firmicutes	c__Clostridia	o__Clostridiales	f__Peptostreptococcaceae	g__Clostridium	NA	100.00	4.14	3179870	319	47488	9968	197964	85.97
7020	7020_13_1	1139829	6.90643	43.2808	k__Bacteria	p__Firmicutes	c__Clostridia	o__Clostridiales	NA	NA	NA	27.64	0.00	1139829	1291	892	882	5004	90.72
7020	7020_13_2	1290902	11.4314	42.0014	k__Bacteria	p__Firmicutes	c__Clostridia	o__Clostridiales	NA	NA	NA	25.78	1.60	1290902	643	2809	2007	10979	88.48
7020	7020_13_3	765430	9.48891	41.8484	k__Bacteria	p__Firmicutes	c__Clostridia	o__Clostridiales	NA	NA	NA	36.84	1.75	765430	570	1618	1342	7076	89.43
7020	7020_14_1	960346	8.35351	45.0255	k__Bacteria	p__Firmicutes	c__Clostridia	o__Clostridiales	f__Ruminococcaceae	NA	NA	32.05	4.31	960346	501	2480	1916	35544	91.08
7020	7020_15_1	2984667	11.0876	30.5933	k__Bacteria	p__Tenericutes	c__Mollicutes	o__Erysipelotrichales	f__Erysipelotrichaceae	NA	NA	98.11	12.67	2984667	847	9408	3523	63335	90.11
7020	7020_15_2	707862	100.085	34.0588	k__Bacteria	p__Tenericutes	c__Mollicutes	o__Erysipelotrichales	f__Erysipelotrichaceae	NA	NA	22.81	14.04	707862	272	4161	2602	28667	89.37
7020	7020_16_1	1689560	6.88101	42.2195	k__Bacteria	p__Firmicutes	c__Clostridia	o__Clostridiales	NA	NA	NA	45.09	3.22	1689560	1783	976	947	4807	89.92
7020	7020_16_2	1282570	13.8397	40.7637	k__Bacteria	p__Firmicutes	c__Clostridia	o__Clostridiales	NA	NA	NA	56.03	5.17	1282570	488	3912	2628	15215	91.75
7020	7020_16_3	1205747	18.0404	41.3004	k__Bacteria	p__Firmicutes	c__Clostridia	o__Clostridiales	NA	NA	NA	35.46	2.22	1205747	376	5610	3206	18400	88.70
7020	7020_17_1	1388019	8.35774	54.5616	k__Bacteria	p__Firmicutes	c__Clostridia	o__Clostridiales	NA	NA	NA	41.87	9.54	1388019	832	2155	1668	12175	89.19
7020	7020_17_2	1981796	15.4538	61.2851	k__Bacteria	p__Firmicutes	c__Clostridia	o__Clostridiales	NA	NA	NA	78.40	4.20	1981796	812	4129	2440	29204	88.82
7020	7020_17_3	777662	8.04563	53.5724	k__Bacteria	p__Firmicutes	c__Clostridia	o__Clostridiales	NA	NA	NA	32.23	6.90	777662	451	2224	1724	7320	88.63
7020	7020_18_1	1005401	6.79432	42.3793	k__Bacteria	p__Firmicutes	c__Clostridia	o__Clostridiales	NA	NA	NA	12.18	0.16	1005401	1201	833	837	3883	89.40
7020	7020_18_2	2489645	9.35889	35.3585	k__Bacteria	p__Firmicutes	c__Clostridia	o__Clostridiales	NA	NA	NA	81.03	5.34	2489645	1131	3261	2201	26378	85.22
7020	7020_18_3	2477628	9.64614	35.8459	k__Bacteria	p__Firmicutes	c__Clostridia	o__Clostridiales	f__Lachnospiraceae_2	g__Lachnospira	NA	64.02	14.91	2477628	1039	3419	2384	40253	87.43
7020	7020_18_4	602779	6.64252	47.4591	k__Bacteria	p__Firmicutes	c__Clostridia	o__Clostridiales	f__Lachnospiraceae	NA	NA	17.38	0.16	602779	731	839	824	4932	89.68
7020	7020_18_5	3000887	57.0347	37.5263	k__Bacteria	p__Firmicutes	c__Clostridia	o__Clostridiales	f__Lachnospiraceae_2	g__Lachnospira	NA	98.50	3.49	3000887	227	50520	13219	128080	87.74
7020	7020_18_6	2586948	36.7656	38.7208	k__Bacteria	p__Firmicutes	c__Clostridia	o__Clostridiales	f__Lachnospiraceae_2	g__Lachnospira	NA	98.64	1.21	2586948	153	95160	16908	177615	90.56
7020	7020_19_1	2427461	24.5247	54.96	k__Bacteria	p__Firmicutes	c__Clostridia	o__Clostridiales	NA	NA	NA	65.23	6.73	2427461	818	4882	2967	42654	88.38
7020	7020_19_2	3116084	20.0285	53.9848	k__Bacteria	p__Firmicutes	c__Clostridia	o__Clostridiales	NA	NA	NA	98.88	2.51	3116084	629	9867	4954	44906	88.25
7020	7020_19_3	920646	21.9061	53.5642	k__Bacteria	p__Firmicutes	c__Clostridia	o__Clostridiales	NA	NA	NA	8.62	0.00	920646	243	8426	3788	30520	87.48
7020	7020_1_1	3298108	23.8488	56.3471	k__Bacteria	p__Firmicutes	c__Clostridia	o__Clostridiales	f__Ruminococcaceae	g__Faecalibacterium	NA	41.95	7.14	3298108	2293	1749	1438	23612	86.35
7020	7020_1_2	3119011	20.5401	56.6389	k__Bacteria	p__Firmicutes	c__Clostridia	o__Clostridiales	f__Ruminococcaceae	g__Faecalibacterium	NA	48.21	21.43	3119011	2157	1833	1445	22177	86.27
7020	7020_1_3	3043179	22.4769	54.8682	k__Bacteria	p__Firmicutes	c__Clostridia	o__Clostridiales	f__Ruminococcaceae	g__Faecalibacterium	NA	64.94	8.20	3043179	1634	2789	1862	23124	87.18
7020	7020_1_4	2334095	23.6985	57.6553	k__Bacteria	p__Firmicutes	c__Clostridia	o__Clostridiales	f__Ruminococcaceae	NA	NA	54.82	10.71	2334095	1294	2734	1803	15226	86.30
7020	7020_1_5	2910505	29.2936	55.2888	k__Bacteria	p__Firmicutes	c__Clostridia	o__Clostridiales	f__Ruminococcaceae	g__Faecalibacterium	NA	91.31	6.72	2910505	989	5469	2942	51477	87.40
7020	7020_1_6	952297	9.97836	58.0273	NA	NA	NA	NA	NA	NA	NA	0.00	0.00	952297	986	1008	965	7900	85.61
7020	7020_1_7	921408	7.41692	53.2908	NA	NA	NA	NA	NA	NA	NA	8.33	3.12	921408	801	1287	1150	11070	86.16
7020	7020_20_10	1254911	21.7333	30.115	k__Bacteria	NA	NA	NA	NA	NA	NA	92.70	4.49	1254911	130	26689	9653	64290	88.72
7020	7020_20_11	1408045	25.0025	30.39	k__Bacteria	NA	NA	NA	NA	NA	NA	91.57	4.66	1408045	92	47415	15304	101704	91.93
7020	7020_20_12	1348056	53.3615	31.5862	k__Bacteria	NA	NA	NA	NA	NA	NA	94.38	1.12	1348056	86	45188	15675	151217	89.61
7020	7020_20_13	1164618	44.5323	31.7197	k__Bacteria	NA	NA	NA	NA	NA	NA	92.42	1.69	1164618	66	60075	17645	111446	91.01
7020	7020_20_2	2483919	54.8028	25.0337	k__Bacteria	NA	NA	NA	NA	NA	NA	89.89	32.76	2483919	1119	3795	2219	22240	90.18
7020	7020_20_3	1032973	9.07991	25.9873	k__Bacteria	NA	NA	NA	NA	NA	NA	71.75	2.54	1032973	744	1740	1388	6759	90.55
7020	7020_20_4	1192536	9.16801	29.4915	k__Bacteria	NA	NA	NA	NA	NA	NA	92.13	5.97	1192536	369	5680	3231	32726	90.95
7020	7020_20_5	1194494	13.3012	30.4082	k__Bacteria	NA	NA	NA	NA	NA	NA	91.57	1.97	1194494	256	10304	4665	27750	90.33
7020	7020_20_6	964232	10.1656	27.6418	k__Bacteria	p__Tenericutes	c__Mollicutes	NA	NA	NA	NA	68.61	5.33	964232	255	6424	3781	29046	90.38
7020	7020_20_7	1305077	12.6764	30.4254	k__Bacteria	NA	NA	NA	NA	NA	NA	89.89	6.74	1305077	242	22183	5392	49849	90.61
7020	7020_20_8	1195750	19.2785	31.6745	k__Bacteria	NA	NA	NA	NA	NA	NA	91.57	5.41	1195750	139	32219	8602	144796	91.56
7020	7020_20_9	1173395	13.3751	30.6206	k__Bacteria	NA	NA	NA	NA	NA	NA	94.94	5.62	1173395	131	24510	8957	117748	91.07
7020	7020_21_1	1753048	15.0313	57.6439	k__Bacteria	p__Firmicutes	c__Clostridia	o__Clostridiales	NA	NA	NA	60.66	2.41	1753048	560	4838	3130	58206	86.80
7020	7020_22_1	3910016	16.9314	30.4316	k__Bacteria	p__Firmicutes	c__Clostridia	o__Clostridiales	f__Peptostreptococcaceae	g__Clostridium	NA	46.55	25.00	3910016	1508	4348	2592	24167	87.50
7020	7020_22_11	1276140	39.1194	37.1239	k__Bacteria	NA	NA	NA	NA	NA	NA	91.57	1.28	1276140	82	88962	15562	149145	91.99
7020	7020_22_2	3216156	13.4255	38.0905	k__Bacteria	p__Tenericutes	c__Mollicutes	NA	NA	NA	NA	98.25	48.85	3216156	1078	6660	2983	173164	88.98
7020	7020_22_3	3783585	118.716	37.8105	k__Bacteria	p__Firmicutes	c__Clostridia	o__Clostridiales	NA	NA	NA	98.66	5.71	3783585	808	14539	4682	130582	88.89
7020	7020_22_4	2446332	12.8081	37.9913	k__Bacteria	p__Proteobacteria	c__Gammaproteobacteria	o__Aeromonadales	f__Succinivibrionaceae	NA	NA	97.61	4.71	2446332	738	5575	3314	48604	85.66
7020	7020_22_5	3327393	25.4122	30.757	k__Bacteria	p__Firmicutes	c__Clostridia	o__Clostridiales	f__Peptostreptococcaceae	g__Clostridium	NA	100.00	30.23	3327393	515	19014	6460	81587	84.94
7020	7020_22_6	1922682	11.1789	33.1651	k__Archaea	p__Euryarchaeota	c__Methanobacteria	o__Methanobacteriales	f__Methanobacteriaceae	g__Methanobrevibacter	s__Methanobrevibacter_smithii	100.00	2.08	1922682	370	15828	5196	111131	89.85
7020	7020_22_7	3516314	72.2074	50.5326	k__Bacteria	p__Bacteroidetes	c__Bacteroidia	o__Bacteroidales	NA	NA	NA	95.08	5.96	3516314	352	50664	9989	196667	89.68
7020	7020_24_1	749300	9.75196	47.0744	k__Bacteria	p__Firmicutes	c__Clostridia	o__Clostridiales	NA	NA	NA	39.66	0.00	749300	130	13039	5763	47959	90.05
7020	7020_24_2	761578	10.2149	47.6138	k__Bacteria	p__Firmicutes	c__Clostridia	o__Clostridiales	NA	NA	NA	25.18	1.11	761578	117	15547	6509	50005	87.66
7020	7020_25_0	1828783	6.38051	51.1061	k__Bacteria	p__Firmicutes	c__Clostridia	o__Clostridiales	NA	NA	NA	40.12	6.48	1828783	2158	843	847	9466	89.70
7020	7020_27_0	1826203	7.84358	41.7718	k__Bacteria	p__Firmicutes	c__Clostridia	o__Clostridiales	NA	NA	NA	60.67	4.53	1826203	1774	1121	1029	5610	91.19
7020	7020_28_1	3005135	14.1851	48.7428	k__Bacteria	p__Firmicutes	c__Clostridia	o__Clostridiales	NA	NA	NA	95.36	3.77	3005135	687	9224	4374	42821	88.86
7020	7020_29_0	1618751	6.69481	41.3321	k__Bacteria	p__Firmicutes	c__Clostridia	o__Clostridiales	f__Lachnospiraceae	NA	NA	48.65	3.26	1618751	1562	1127	1036	5845	91.10
7020	7020_2_1	5231029	19.9373	44.1129	k__Bacteria	p__Firmicutes	c__Clostridia	o__Clostridiales	f__Lachnospiraceae	g__Blautia	NA	64.39	27.19	5231029	3046	2316	1717	23156	88.21
7020	7020_2_2	3934823	14.8914	41.4558	k__Bacteria	p__Firmicutes	c__Clostridia	o__Clostridiales	f__Lachnospiraceae	g__Blautia	s__Blautia_wexlerae	92.96	14.26	3934823	2470	2299	1593	25050	85.63
7020	7020_2_3	3749100	12.7878	44.0681	k__Bacteria	p__Firmicutes	c__Clostridia	o__Clostridiales	f__Lachnospiraceae	g__Blautia	NA	89.82	13.38	3749100	2022	2798	1854	23392	89.37
7020	7020_2_4	1607227	8.78423	42.1982	k__Bacteria	p__Firmicutes	c__Clostridia	o__Clostridiales	f__Lachnospiraceae	g__Blautia	NA	34.16	3.51	1607227	1371	1345	1172	5827	89.61
7020	7020_2_5	3262021	24.8444	43.8002	k__Bacteria	p__Firmicutes	c__Clostridia	o__Clostridiales	f__Lachnospiraceae	g__Blautia	NA	88.11	11.30	3262021	1239	4579	2632	44865	88.24
7020	7020_2_7	533014	26.1992	40.57	NA	NA	NA	NA	NA	NA	NA	4.17	0.00	533014	92	11036	5793	43247	82.94
7020	7020_30_1	3098804	14.8757	45.3951	k__Bacteria	p__Firmicutes	c__Clostridia	o__Clostridiales	f__Ruminococcaceae	g__Ruminococcus	NA	96.09	2.94	3098804	854	6524	3628	29223	88.73
7020	7020_30_2	3132212	23.2351	43.9503	k__Bacteria	p__Firmicutes	c__Clostridia	o__Clostridiales	f__Ruminococcaceae	g__Ruminococcus	s__Ruminococcus_flavefaciens	97.32	2.35	3132212	430	18671	7284	74159	88.17
7020	7020_32_1	766839	37.5993	41.316	k__Bacteria	p__Firmicutes	c__Clostridia	o__Clostridiales	f__Lachnospiraceae	g__Lachnobacterium	NA	52.63	0.00	766839	176	10946	4357	31909	90.20
7020	7020_33_0	2491456	10.1763	57.0168	k__Bacteria	p__Proteobacteria	c__Deltaproteobacteria	o__Desulfovibrionales	f__Desulfovibrionaceae	g__Desulfovibrio	NA	90.43	4.70	2491456	1317	2686	1891	15475	86.41
7020	7020_34_0	2455721	9.2724	45.1266	k__Bacteria	p__Firmicutes	c__Clostridia	o__Clostridiales	NA	NA	NA	94.02	5.57	2455721	1315	2574	1867	10044	85.79
7020	7020_35_1	1314253	8.30521	56.8472	k__Bacteria	p__Firmicutes	c__Clostridia	o__Clostridiales	NA	NA	NA	38.43	0.85	1314253	969	1683	1356	7867	86.50
7020	7020_35_2	1159734	18.9022	56.6266	k__Bacteria	p__Firmicutes	c__Clostridia	o__Clostridiales	NA	NA	NA	45.64	2.41	1159734	158	17161	7340	60264	86.80
7020	7020_35_3	902563	16.3399	57.2502	k__Bacteria	p__Firmicutes	c__Clostridia	o__Clostridiales	NA	NA	NA	37.92	2.24	902563	137	12950	6588	35687	88.70
7020	7020_37_0	3157371	22.9533	41.985	k__Bacteria	p__Firmicutes	c__Clostridia	o__Clostridiales	NA	NA	NA	93.05	6.18	3157371	1256	4057	2513	24088	89.70
7020	7020_38_0	1719947	7.15368	58.1375	k__Bacteria	p__Actinobacteria	c__Actinobacteria	o__Bifidobacteriales	f__Bifidobacteriaceae	g__Bifidobacterium	s__Bifidobacterium_adolescentis	71.15	6.91	1719947	1248	1694	1378	9204	86.85
7020	7020_39_0	1608935	8.08851	33.6084	k__Bacteria	p__Firmicutes	c__Clostridia	o__Clostridiales	f__Ruminococcaceae	g__Ruminococcus	NA	69.33	5.03	1608935	1266	1469	1270	13512	89.71
7020	7020_3_1	4442336	115.568	44.8507	k__Bacteria	p__Bacteroidetes	c__Bacteroidia	o__Bacteroidales	f__Prevotellaceae	g__Prevotella	NA	64.47	36.83	4442336	2478	2547	1792	51332	87.11
7020	7020_3_2	3629847	175.066	45.3945	k__Bacteria	p__Bacteroidetes	c__Bacteroidia	o__Bacteroidales	f__Prevotellaceae	g__Prevotella	NA	81.60	6.04	3629847	1421	5188	2554	47484	87.44
7020	7020_3_3	3019398	104.36	44.9889	k__Bacteria	p__Bacteroidetes	c__Bacteroidia	o__Bacteroidales	f__Prevotellaceae	g__Prevotella	NA	76.25	4.48	3019398	1002	6204	3013	48107	87.42
7020	7020_3_4	2962220	61.5995	45.559	k__Bacteria	p__Bacteroidetes	c__Bacteroidia	o__Bacteroidales	f__Prevotellaceae	g__Prevotella	NA	76.92	5.54	2962220	993	6130	2983	29824	87.04
7020	7020_3_5	3319732	35.7672	44.0583	k__Bacteria	p__Bacteroidetes	c__Bacteroidia	o__Bacteroidales	f__Prevotellaceae	g__Prevotella	NA	91.52	3.54	3319732	828	9210	4009	43256	87.27
7020	7020_3_6	3537712	66.1355	42.7623	k__Bacteria	p__Bacteroidetes	c__Bacteroidia	o__Bacteroidales	f__Prevotellaceae	g__Prevotella	NA	89.79	4.19	3537712	728	13167	4859	91114	87.33
7020	7020_3_7	3826809	124.006	44.2817	k__Bacteria	p__Bacteroidetes	c__Bacteroidia	o__Bacteroidales	f__Prevotellaceae	g__Prevotella	NA	96.33	7.15	3826809	616	22829	6212	119740	89.19
7020	7020_40_0	1077864	7.14525	50.2923	k__Bacteria	p__Firmicutes	c__Clostridia	o__Clostridiales	f__Ruminococcaceae	g__Ruminococcus	NA	32.72	4.61	1077864	1244	885	866	3999	89.42
7020	7020_41_1	1624322	41.2515	42.6616	k__Bacteria	p__Firmicutes	c__Clostridia	o__Clostridiales	f__Lachnospiraceae	g__Lachnobacterium	NA	20.23	1.57	1624322	461	7632	3523	34911	87.62
7020	7020_41_2	2057776	34.0768	42.2678	k__Bacteria	p__Firmicutes	c__Clostridia	o__Clostridiales	f__Lachnospiraceae	g__Lachnobacterium	NA	79.26	5.97	2057776	431	12581	4774	70721	90.67
7020	7020_41_3	2821576	85.4285	41.3089	k__Bacteria	p__Firmicutes	c__Clostridia	o__Clostridiales	NA	NA	NA	99.33	0.02	2821576	221	82694	12767	233269	91.04
7020	7020_42_1	951794	18.2613	42.5767	k__Bacteria	p__Bacteroidetes	c__Bacteroidia	o__Bacteroidales	f__Prevotellaceae	g__Prevotella	NA	34.48	0.00	951794	167	11913	5699	55049	88.79
7020	7020_43_1	2223423	15.358	37.0751	k__Bacteria	p__Tenericutes	c__Mollicutes	o__Erysipelotrichales	f__Erysipelotrichaceae	g__Solobacterium	NA	97.14	1.90	2223423	220	27032	10106	116313	90.46
7020	7020_45_0	2266612	13.6771	49.2801	k__Bacteria	p__Firmicutes	c__Clostridia	o__Clostridiales	NA	NA	NA	87.99	9.09	2266612	1148	2959	1974	16908	86.51
7020	7020_46_0	1858177	9.64663	38.1875	k__Bacteria	p__Firmicutes	c__Bacilli	o__Lactobacillales	f__Streptococcaceae	g__Streptococcus	s__Streptococcus_thermophilus	94.03	6.23	1858177	996	2447	1865	15957	84.31
7020	7020_47_0	2210903	8.90076	52.3208	k__Bacteria	p__Firmicutes	c__Clostridia	o__Clostridiales	NA	NA	NA	97.98	5.54	2210903	938	4388	2357	24394	88.89
7020	7020_48_1	1029001	11.6911	49.5317	k__Bacteria	p__Firmicutes	c__Clostridia	o__Clostridiales	f__Lachnospiraceae	g__Eubacterium	NA	54.39	0.00	1029001	103	26047	9990	68681	90.30
7020	7020_48_2	1057221	13.2695	48.9013	k__Bacteria	p__Firmicutes	c__Clostridia	o__Clostridiales	f__Lachnospiraceae	g__Butyrivibrio	s__Butyrivibrio_fibrisolvens	22.81	0.00	1057221	95	35716	11128	84304	90.13
7020	7020_49_0	3531071	16.4195	43.756	k__Bacteria	p__Firmicutes	c__Clostridia	o__Clostridiales	f__Lachnospiraceae	g__Blautia	NA	98.10	8.57	3531071	807	11014	4375	44142	87.39
7020	7020_4_1	2785444	8.65846	49.1	k__Bacteria	p__Bacteroidetes	c__Bacteroidia	o__Bacteroidales	f__Prevotellaceae	g__Prevotella	NA	65.75	9.98	2785444	1816	1997	1533	13729	87.35
7020	7020_4_2	2399420	8.61258	45.9974	k__Bacteria	p__Bacteroidetes	c__Bacteroidia	o__Bacteroidales	f__Prevotellaceae	g__Prevotella	NA	42.24	8.62	2399420	1691	1771	1418	17787	89.57
7020	7020_4_3	2429553	10.6833	46.3415	k__Bacteria	p__Bacteroidetes	c__Bacteroidia	o__Bacteroidales	f__Prevotellaceae	g__Prevotella	NA	58.15	10.01	2429553	1238	2980	1962	25976	89.20
7020	7020_4_4	3263592	16.6545	47.7195	k__Bacteria	p__Bacteroidetes	c__Bacteroidia	o__Bacteroidales	f__Prevotellaceae	g__Prevotella	NA	93.16	5.63	3263592	901	6382	3622	37658	88.90
7020	7020_4_5	3250540	30.9797	47.1711	k__Bacteria	p__Bacteroidetes	c__Bacteroidia	o__Bacteroidales	f__Prevotellaceae	g__Prevotella	NA	97.51	6.23	3250540	557	14859	5835	64832	87.08
7020	7020_50_0	756206	6.10615	42.4209	k__Bacteria	p__Firmicutes	c__Clostridia	o__Clostridiales	NA	NA	NA	24.16	0.00	756206	940	795	804	2902	89.74
7020	7020_51_0	3552642	14.9137	49.3175	k__Bacteria	p__Firmicutes	c__Clostridia	o__Clostridiales	f__Ruminococcaceae	NA	NA	97.99	4.29	3552642	726	9216	4893	40488	88.06
7020	7020_52_0	2723743	15.5501	49.5476	k__Bacteria	p__Bacteroidetes	c__Bacteroidia	o__Bacteroidales	f__Prevotellaceae	g__Prevotella	NA	93.70	7.10	2723743	725	6667	3756	34932	88.99
7020	7020_53_0	3157819	11.8418	51.8019	k__Bacteria	p__Bacteroidetes	c__Bacteroidia	o__Bacteroidales	f__Prevotellaceae	NA	NA	92.27	3.57	3157819	712	8929	4435	44330	86.99
7020	7020_54_0	3356061	18.5721	56.3057	k__Bacteria	p__Firmicutes	c__Clostridia	o__Clostridiales	f__Peptostreptococcaceae_3	g__Clostridium_3	NA	99.30	5.97	3356061	677	12486	4957	51415	86.84
7020	7020_55_1	3199274	29.0221	43.3082	k__Bacteria	p__Firmicutes	c__Clostridia	o__Clostridiales	NA	NA	NA	99.33	8.30	3199274	214	65170	14949	243697	89.38
7020	7020_55_2	2841727	19.9584	42.9848	k__Bacteria	p__Firmicutes	c__Clostridia	o__Clostridiales	NA	NA	NA	93.62	1.40	2841727	145	113281	19598	217069	90.72
7020	7020_56_0	3327075	25.5445	41.1626	k__Bacteria	p__Firmicutes	c__Clostridia	o__Clostridiales	f__Lachnospiraceae	g__Blautia	NA	99.04	8.67	3327075	467	25323	7124	89496	88.93
7020	7020_57_0	3489049	48.2787	48.2259	k__Bacteria	p__Bacteroidetes	c__Bacteroidia	o__Bacteroidales	f__Prevotellaceae	g__Prevotella	NA	98.91	3.00	3489049	447	26114	7805	90789	85.14
7020	7020_58_0	3090471	14.2692	41.6781	k__Bacteria	p__Firmicutes	c__Clostridia	o__Clostridiales	NA	NA	NA	98.53	5.03	3090471	437	20449	7072	94528	89.51
7020	7020_59_0	2457827	273.673	51.2691	k__Bacteria	p__Firmicutes	c__Negativicutes	o__Selenomonadales	f__Veillonellaceae	g__Dialister	NA	100.00	1.06	2457827	355	16152	6923	171897	79.19
7020	7020_5_1	1641202	8.53741	41.5004	k__Bacteria	p__Firmicutes	c__Clostridia	o__Clostridiales	f__Lachnospiraceae	g__Ruminococcus	NA	55.66	6.11	1641202	1576	1138	1041	5545	87.90
7020	7020_5_2	2344844	9.37696	40.9197	k__Bacteria	p__Firmicutes	c__Clostridia	o__Clostridiales	f__Lachnospiraceae	g__Dorea	NA	80.06	8.19	2344844	1468	2100	1597	14475	88.86
7020	7020_5_3	2402112	10.7529	42.8339	k__Bacteria	p__Firmicutes	c__Clostridia	o__Clostridiales	f__Lachnospiraceae	NA	NA	89.17	7.94	2402112	1321	2579	1818	17002	88.85
7020	7020_5_4	3447187	49.7994	41.6664	k__Bacteria	p__Firmicutes	c__Clostridia	o__Clostridiales	f__Lachnospiraceae	g__Dorea	s__Dorea_longicatena	99.42	9.14	3447187	865	11924	3985	86425	88.72
7020	7020_5_5	829250	8.61341	41.669	k__Bacteria	p__Firmicutes	c__Clostridia	o__Clostridiales	f__Lachnospiraceae	g__Pseudobutyrivibrio	NA	7.18	0.00	829250	758	1184	1093	8340	90.02
7020	7020_60_0	2988284	64.1887	47.6729	k__Bacteria	p__Bacteroidetes	c__Bacteroidia	o__Bacteroidales	f__Prevotellaceae	g__Prevotella	NA	97.58	1.07	2988284	305	23376	9797	96243	83.33
7020	7020_61_1	1926735	19.1327	44.2696	k__Bacteria	p__Firmicutes	c__Clostridia	o__Clostridiales	f__Ruminococcaceae	NA	NA	97.99	1.23	1926735	84	126118	22937	305794	89.61
7020	7020_61_2	2021062	41.0595	49.349	k__Bacteria	p__Firmicutes	c__Clostridia	o__Clostridiales	f__Ruminococcaceae	NA	NA	97.32	0.45	2021062	83	253492	24350	445886	90.29
7020	7020_62_0	2839056	208.843	43.9032	k__Bacteria	p__Firmicutes	c__Clostridia	o__Clostridiales	f__Ruminococcaceae	NA	NA	98.32	2.68	2839056	284	28022	9996	137342	86.88
7020	7020_63_0	2433369	25.7077	48.5404	k__Bacteria	p__Firmicutes	c__Clostridia	o__Clostridiales	f__Ruminococcaceae	NA	NA	97.32	4.03	2433369	281	46044	8659	160923	86.90
7020	7020_64_0	1346410	18.6831	39.2756	k__Bacteria	p__Firmicutes	c__Clostridia	o__Clostridiales	f__Ruminococcaceae	NA	NA	80.85	0.73	1346410	309	22649	4357	62481	86.19
7020	7020_65_0	2355684	130.521	40.435	k__Bacteria	p__Firmicutes	c__Clostridia	o__Clostridiales	NA	NA	NA	99.33	1.34	2355684	236	91091	9981	271413	91.46
7020	7020_66_0	2216797	17.7262	50.6715	k__Bacteria	p__Firmicutes	c__Clostridia	o__Clostridiales	f__Ruminococcaceae	NA	NA	97.27	2.60	2216797	217	28708	10215	93295	88.88
7020	7020_67_0	2420432	77.5769	47.0395	k__Bacteria	p__Firmicutes	c__Clostridia	o__Clostridiales	f__Ruminococcaceae	NA	NA	97.09	2.35	2420432	134	71891	18062	177935	90.27
7020	7020_68_0	1582272	60.9805	33.432	k__Bacteria	p__Firmicutes	c__Clostridia	o__Clostridiales	NA	NA	NA	78.91	2.39	1582272	106	142038	14927	318220	88.50
7020	7020_6_1	1370281	8.89265	28.032	k__Bacteria	p__Firmicutes	c__Clostridia	o__Clostridiales	NA	NA	NA	66.74	7.74	1370281	663	3108	2066	16765	88.29
7020	7020_6_10	1701430	11.7426	29.0865	k__Bacteria	p__Firmicutes	c__Clostridia	o__Clostridiales	NA	NA	NA	76.70	7.75	1701430	308	12308	5524	40870	86.59
7020	7020_6_11	1727536	14.2185	30.4466	k__Bacteria	p__Firmicutes	c__Clostridia	o__Clostridiales	NA	NA	NA	75.89	3.60	1727536	250	23956	6910	67171	89.43
7020	7020_6_12	1805672	17.9649	30.7924	k__Bacteria	p__Firmicutes	c__Clostridia	o__Clostridiales	NA	NA	NA	75.77	7.40	1805672	247	37038	7310	144819	88.95
7020	7020_6_13	1253049	18.4852	29.8805	k__Bacteria	p__Firmicutes	c__Clostridia	o__Clostridiales	NA	NA	NA	76.89	2.40	1253049	130	36504	9638	97252	89.04
7020	7020_6_2	687867	7.18216	30.2529	k__Bacteria	p__Firmicutes	c__Clostridia	o__Clostridiales	f__Peptostreptococcaceae_3	g__Clostridium_3	NA	40.66	5.87	687867	646	1130	1064	30633	90.76
7020	7020_6_3	1050917	8.16851	29.7922	k__Bacteria	p__Firmicutes	c__Clostridia	o__Clostridiales	NA	NA	NA	81.20	10.23	1050917	624	2265	1684	15413	89.18
7020	7020_6_4	613495	7.11214	28.9788	k__Bacteria	NA	NA	NA	NA	NA	NA	31.77	1.88	613495	608	1070	1009	3826	89.76
7020	7020_6_6	1422063	10.8018	28.5111	k__Bacteria	p__Firmicutes	c__Clostridia	o__Clostridiales	NA	NA	NA	73.84	5.62	1422063	462	5931	3078	18812	85.49
7020	7020_6_7	1714319	12.8581	28.708	k__Bacteria	p__Firmicutes	c__Clostridia	o__Clostridiales	f__Peptostreptococcaceae_3	g__Clostridium_3	NA	81.01	10.30	1714319	451	7775	3801	26174	86.70
7020	7020_6_8	1884963	11.2162	32.3779	k__Bacteria	p__Firmicutes	c__Clostridia	o__Clostridiales	NA	NA	NA	80.14	6.04	1884963	406	29538	4642	130652	87.51
7020	7020_6_9	1325459	10.2969	30.5497	k__Bacteria	p__Firmicutes	c__Clostridia	o__Clostridiales	NA	NA	NA	76.53	3.98	1325459	379	7691	3497	27780	88.88
7020	7020_7_2	3294266	9.61662	56.8931	k__Bacteria	p__Firmicutes	c__Clostridia	o__Clostridiales	NA	NA	NA	68.88	43.74	3294266	2829	1297	1164	11247	87.68
7020	7020_7_31	1956675	23.114	59.0264	k__Bacteria	p__Firmicutes	c__Clostridia	o__Clostridiales	NA	NA	NA	51.02	3.45	1956675	778	4002	2515	59542	87.32
7020	7020_7_32	1668169	20.4609	58.4032	k__Bacteria	p__Firmicutes	c__Clostridia	o__Clostridiales	NA	NA	NA	55.86	3.45	1668169	717	3790	2326	14534	87.69
7020	7020_7_4	1989682	7.45922	56.87	k__Bacteria	p__Firmicutes	c__Clostridia	o__Clostridiales	NA	NA	NA	44.88	9.91	1989682	1922	1113	1035	10577	88.85
7020	7020_7_5	2490362	10.8675	57.7523	k__Bacteria	p__Firmicutes	c__Clostridia	o__Clostridiales	NA	NA	NA	69.22	17.01	2490362	1842	1703	1351	10093	86.83
7020	7020_7_6	3258616	33.1358	56.4838	k__Bacteria	p__Firmicutes	c__Clostridia	o__Clostridiales	NA	NA	NA	92.45	17.17	3258616	1386	4750	2351	54592	87.67
7020	7020_7_7	1659940	9.33579	56.2723	k__Bacteria	p__Firmicutes	c__Clostridia	o__Clostridiales	f__Ruminococcaceae	NA	NA	70.12	3.65	1659940	1237	1605	1341	32260	86.92
7020	7020_7_8	2102625	11.9381	58.4118	k__Bacteria	p__Firmicutes	c__Clostridia	o__Clostridiales	NA	NA	NA	80.10	7.77	2102625	1213	2511	1733	14274	88.60
7020	7020_7_9	3160502	36.0327	55.651	k__Bacteria	p__Firmicutes	c__Clostridia	o__Clostridiales	NA	NA	NA	93.62	8.61	3160502	999	7897	3163	41299	86.57
7020	7020_8_1	2180282	10.8654	61.1481	k__Bacteria	p__Actinobacteria	c__Actinobacteria	o__Coriobacteriales	f__Coriobacteriaceae	NA	NA	75.65	11.45	2180282	1021	3223	2135	25912	84.15
7020	7020_9_1	1806230	8.86564	45.423	k__Bacteria	p__Bacteroidetes	c__Bacteroidia	o__Bacteroidales	f__Prevotellaceae	g__Prevotella	NA	41.14	3.61	1806230	1337	1644	1350	10090	89.50
7020	7020_9_2	956429	8.50514	47.0562	k__Bacteria	p__Bacteroidetes	c__Bacteroidia	o__Bacteroidales	f__Prevotellaceae	g__Prevotella	NA	25.00	1.72	956429	721	1599	1326	11248	87.05
7020	7020_9_3	972580	9.26057	50.4356	k__Bacteria	p__Bacteroidetes	c__Bacteroidia	o__Bacteroidales	f__Prevotellaceae	g__Prevotella	NA	30.02	0.00	972580	578	2227	1682	7583	87.32
7020	7020_9_4	1440351	14.8096	45.9394	k__Bacteria	p__Bacteroidetes	c__Bacteroidia	o__Bacteroidales	f__Prevotellaceae	g__Prevotella	NA	43.97	0.00	1440351	492	4738	2927	26998	86.83
7020	7020_9_5	1377227	15.8723	47.8459	k__Bacteria	p__Bacteroidetes	c__Bacteroidia	o__Bacteroidales	f__Prevotellaceae	g__Prevotella	NA	40.00	2.51	1377227	415	5701	3318	52670	85.47
8015	8015_10_1	2229334	8.33679	35.8593	k__Bacteria	p__Firmicutes	c__Clostridia	o__Clostridiales	NA	NA	NA	55.77	3.51	2247679	1216	2430	1848	51833	87.87
8015	8015_10_2	2898490	77.8522	37.9667	k__Bacteria	p__Firmicutes	c__Clostridia	o__Clostridiales	f__Lachnospiraceae_2	g__Lachnospira	NA	94.66	5.90	2929077	1106	4599	2648	66642	90.31
8015	8015_10_3	2171541	25.2173	36.9443	k__Bacteria	p__Firmicutes	c__Clostridia	o__Clostridiales	f__Lachnospiraceae_2	g__Lachnospira	NA	29.82	1.75	2194695	660	7333	3325	62461	88.14
8015	8015_10_4	3021405	42.3129	37.9492	k__Bacteria	p__Firmicutes	c__Clostridia	o__Clostridiales	f__Lachnospiraceae_2	g__Lachnospira	NA	99.51	1.78	3026817	329	29600	9200	119466	86.56
8015	8015_10_5	2882906	53.7637	38.3805	k__Bacteria	p__Firmicutes	c__Clostridia	o__Clostridiales	NA	NA	NA	98.32	1.49	2888605	194	61253	14889	273676	90.21
8015	8015_11_1	1423810	7.00122	58.1728	k__Bacteria	p__Bacteroidetes	c__Bacteroidia	o__Bacteroidales	f__Rikenellaceae	g__Alistipes	NA	37.57	1.90	1433315	1466	1025	977	8465	89.46
8015	8015_11_2	1287141	7.23815	55.9937	k__Bacteria	p__Bacteroidetes	c__Bacteroidia	o__Bacteroidales	f__Rikenellaceae	g__Alistipes	NA	50.91	2.38	1290790	1232	1122	1047	11614	86.00
8015	8015_11_3	2578012	23.6979	52.0759	k__Bacteria	p__Bacteroidetes	c__Bacteroidia	o__Bacteroidales	f__Rikenellaceae	g__Alistipes	NA	98.80	2.80	2586480	657	6819	3936	28545	86.11
8015	8015_13_1	1276275	6.77477	34.1945	k__Bacteria	p__Firmicutes	c__Bacilli	NA	NA	NA	NA	45.80	1.81	1302714	1276	1072	1020	6587	81.72
8015	8015_13_2	798711	8.27421	28.6285	k__Bacteria	p__Firmicutes	c__Clostridia	o__Clostridiales	f__Peptostreptococcaceae	g__Clostridium	NA	11.54	0.00	833178	851	940	979	25914	83.12
8015	8015_13_3	1350150	8.50935	29.4182	k__Bacteria	p__Firmicutes	c__Clostridia	o__Clostridiales	f__Peptostreptococcaceae	g__Clostridium	NA	38.21	2.64	1367311	759	2524	1801	34180	86.89
8015	8015_16_1	1921882	7.65156	42.5018	k__Bacteria	p__Firmicutes	c__Clostridia	o__Clostridiales	f__Lachnospiraceae	NA	NA	43.99	5.96	1945736	1733	1220	1122	30529	88.06
8015	8015_16_2	3037158	25.5797	40.533	k__Bacteria	p__Firmicutes	c__Clostridia	o__Clostridiales	f__Lachnospiraceae	g__Ruminococcus	NA	98.41	1.99	3051529	474	17466	6437	57087	88.36
8015	8015_17_1	555603	9.08617	57.8024	k__Bacteria	p__Firmicutes	c__Clostridia	o__Clostridiales	f__Ruminococcaceae	NA	NA	22.14	0.02	569939	430	1612	1325	7825	85.86
8015	8015_17_2	506829	8.38985	55.4304	k__Bacteria	p__Firmicutes	c__Clostridia	o__Clostridiales	f__Ruminococcaceae	NA	NA	28.09	0.71	544796	415	1468	1312	7421	89.09
8015	8015_18_1	1131724	7.77645	48.9541	k__Bacteria	p__Firmicutes	c__Clostridia	o__Clostridiales	NA	NA	NA	35.27	0.06	1132426	908	1393	1247	49115	88.74
8015	8015_18_2	2182942	27.2266	49.6104	k__Bacteria	p__Firmicutes	c__Clostridia	o__Clostridiales	NA	NA	NA	93.94	2.01	2187527	149	55972	14681	127910	86.03
8015	8015_19_1	558797	7.28181	28.8137	NA	NA	NA	NA	NA	NA	NA	0.00	0.00	588537	552	1195	1066	4101	87.76
8015	8015_19_2	695878	11.9633	29.2872	k__Bacteria	p__Firmicutes	c__Clostridia	o__Clostridiales	f__Peptostreptococcaceae	g__Clostridium	NA	17.24	4.31	700570	135	16460	5189	58920	86.45
8015	8015_1_1	4323946	38.9342	56.58	k__Bacteria	p__Firmicutes	c__Clostridia	o__Clostridiales	f__Ruminococcaceae	g__Faecalibacterium	NA	85.09	58.79	4349611	2533	2256	1717	34489	86.07
8015	8015_1_2	2356200	19.5334	56.4485	k__Bacteria	p__Firmicutes	c__Clostridia	o__Clostridiales	f__Ruminococcaceae	NA	NA	70.75	3.35	2362653	1405	2403	1681	20604	86.40
8015	8015_1_3	2624343	23.2285	56.5411	k__Bacteria	p__Firmicutes	c__Clostridia	o__Clostridiales	f__Ruminococcaceae	g__Faecalibacterium	NA	88.90	5.67	2628334	1250	3230	2102	20791	86.38
8015	8015_1_4	2411898	20.5679	56.5832	k__Bacteria	p__Firmicutes	c__Clostridia	o__Clostridiales	f__Ruminococcaceae	g__Faecalibacterium	NA	79.15	4.90	2422118	1230	2950	1969	21682	86.35
8015	8015_1_5	2916774	54.922	55.0746	k__Bacteria	p__Firmicutes	c__Clostridia	o__Clostridiales	f__Ruminococcaceae	g__Faecalibacterium	NA	92.67	6.95	2935002	1024	5626	2866	25881	86.47
8015	8015_1_6	2624823	43.6289	56.7999	k__Bacteria	p__Firmicutes	c__Clostridia	o__Clostridiales	f__Ruminococcaceae	g__Faecalibacterium	NA	89.84	4.17	2643144	904	5748	2923	32886	86.80
8015	8015_20_0	3310894	14.8512	47.2194	k__Bacteria	p__Firmicutes	c__Clostridia	o__Clostridiales	f__Lachnospiraceae	NA	NA	87.72	9.05	3325133	1933	2343	1720	14828	87.94
8015	8015_21_0	2100079	7.26908	48.2634	k__Bacteria	p__Firmicutes	c__Clostridia	o__Clostridiales	f__Lachnospiraceae	NA	NA	26.16	5.26	2131554	1933	1224	1102	8592	89.86
8015	8015_22_1	2318456	18.6062	59.7934	k__Bacteria	p__Actinobacteria	c__Actinobacteria	o__Coriobacteriales	f__Coriobacteriaceae	NA	NA	99.19	4.92	2335462	302	20245	7733	69483	86.92
8015	8015_23_1	1291960	7.36402	30.0558	k__Bacteria	p__Firmicutes	c__Clostridia	o__Clostridiales	NA	NA	NA	63.88	4.53	1301843	877	1813	1484	9610	86.38
8015	8015_23_2	1532480	10.1263	28.7763	k__Bacteria	p__Firmicutes	c__Clostridia	o__Clostridiales	NA	NA	NA	70.35	4.53	1542438	469	5468	3288	21588	88.67
8015	8015_23_3	1561754	10.106	27.9602	k__Bacteria	p__Firmicutes	c__Clostridia	o__Clostridiales	NA	NA	NA	76.11	1.97	1585714	341	7934	4650	32482	86.84
8015	8015_23_4	1559999	64.0257	28.3771	k__Bacteria	p__Firmicutes	c__Clostridia	o__Clostridiales	NA	NA	NA	76.22	2.13	1561283	57	109456	27390	224914	89.30
8015	8015_24_1	970683	19.2916	42.598	k__Bacteria	p__Firmicutes	c__Clostridia	o__Clostridiales	f__Lachnospiraceae	g__Lachnobacterium	NA	12.32	0.42	987956	395	3802	2501	18734	87.88
8015	8015_24_2	800971	15.299	43.4248	k__Bacteria	p__Firmicutes	c__Clostridia	o__Clostridiales	f__Lachnospiraceae	NA	NA	52.63	2.63	820576	357	3439	2298	13842	91.85
8015	8015_25_0	2301102	8.02533	43.5942	k__Bacteria	p__Firmicutes	c__Clostridia	o__Clostridiales	f__Lachnospiraceae	NA	NA	65.15	4.70	2334371	1643	1731	1420	15533	88.32
8015	8015_26_2	685757	20.2263	47.653	k__Bacteria	p__Firmicutes	c__Clostridia	o__Clostridiales	f__Lachnospiraceae	g__Blautia	NA	42.11	0.00	690114	114	19516	6053	42338	88.63
8015	8015_27_2	1089446	12.2488	35.4276	k__Bacteria	p__Firmicutes	c__Clostridia	o__Clostridiales	NA	NA	NA	28.52	0.02	1101729	190	9850	5798	51336	86.20
8015	8015_28_0	2262596	8.60392	57.662	k__Bacteria	p__Proteobacteria	c__Deltaproteobacteria	o__Desulfovibrionales	f__Desulfovibrionaceae	g__Desulfovibrio	NA	85.74	6.88	2271920	1465	1978	1550	16834	86.79
8015	8015_2_1	4102098	14.1881	56.8229	k__Bacteria	p__Firmicutes	c__Clostridia	o__Clostridiales	NA	NA	NA	96.31	45.99	4135679	1781	4994	2322	45364	86.92
8015	8015_2_2	1714565	8.26675	56.6299	k__Bacteria	p__Firmicutes	c__Clostridia	o__Clostridiales	NA	NA	NA	39.98	5.61	1741976	1652	1161	1054	7208	86.84
8015	8015_2_3	2107066	10.7166	57.8285	k__Bacteria	p__Firmicutes	c__Clostridia	o__Clostridiales	NA	NA	NA	69.58	10.36	2135190	1571	1694	1359	10094	86.65
8015	8015_2_4	1792283	7.51049	58.4887	k__Bacteria	p__Firmicutes	c__Clostridia	o__Clostridiales	NA	NA	NA	52.41	6.73	1806346	1372	1563	1316	15563	89.04
8015	8015_2_5	2189340	9.27689	55.9481	k__Bacteria	p__Firmicutes	c__Clostridia	o__Clostridiales	NA	NA	NA	72.96	5.99	2212274	1261	2304	1754	18371	88.61
8015	8015_2_6	2402718	16.7438	58.2111	k__Bacteria	p__Firmicutes	c__Clostridia	o__Clostridiales	NA	NA	NA	88.37	6.23	2408325	700	6559	3440	49678	88.00
8015	8015_2_7	2742290	53.4202	55.6801	k__Bacteria	p__Firmicutes	c__Clostridia	o__Clostridiales	NA	NA	NA	95.30	2.77	2750799	598	16269	4599	77983	87.55
8015	8015_30_0	2875123	14.0997	43.8071	k__Bacteria	p__Firmicutes	c__Clostridia	o__Clostridiales	f__Lachnospiraceae	NA	NA	90.19	7.22	2886207	1372	3186	2103	13794	89.25
8015	8015_31_0	2504520	10.9126	49.7099	k__Bacteria	p__Bacteroidetes	c__Bacteroidia	o__Bacteroidales	f__Porphyromonadaceae_2	NA	NA	86.93	5.68	2513324	1341	2585	1874	12354	89.75
8015	8015_32_0	2096336	7.76015	53.1604	k__Bacteria	p__Firmicutes	c__Clostridia	o__Clostridiales	NA	NA	NA	89.77	7.02	2111359	1209	2387	1746	10070	88.88
8015	8015_33_0	3116368	13.2748	39.0329	k__Bacteria	p__Firmicutes	c__Clostridia	o__Clostridiales	NA	NA	NA	90.90	1.59	3127082	1151	4071	2716	34063	83.98
8015	8015_34_0	1349436	6.92173	32.4649	k__Archaea	p__Euryarchaeota	c__Methanobacteria	o__Methanobacteriales	f__Methanobacteriaceae	g__Methanobrevibacter	s__Methanobrevibacter_smithii	73.82	4.06	1372040	1206	1277	1137	6185	90.41
8015	8015_35_0	2835025	10.6626	41.8961	k__Bacteria	p__Firmicutes	c__Clostridia	o__Clostridiales	NA	NA	NA	91.46	5.06	2838774	1127	3730	2518	28053	89.24
8015	8015_36_0	985862	6.45635	36.9961	k__Bacteria	p__Firmicutes	c__Clostridia	o__Clostridiales	NA	NA	NA	11.48	0.16	1001309	1134	880	882	4890	85.73
8015	8015_37_1	3008667	49.1707	48.7359	k__Bacteria	p__Firmicutes	c__Clostridia	o__Clostridiales	f__Ruminococcaceae	g__Ruminococcus	NA	97.99	0.67	3019763	489	12301	6175	80533	86.27
8015	8015_37_2	2678994	18.3935	52.5941	k__Bacteria	p__Firmicutes	c__Clostridia	o__Clostridiales	f__Ruminococcaceae	g__Ruminococcus	NA	98.49	2.49	2688646	427	11853	6296	38809	89.61
8015	8015_38_0	850448	6.85885	43.2872	k__Bacteria	p__Bacteroidetes	c__Bacteroidia	o__Bacteroidales	f__Porphyromonadaceae_2	g__Barnesiella	NA	17.66	1.33	871685	1055	814	826	7515	86.69
8015	8015_39_0	3355920	13.2624	28.1034	k__Bacteria	p__Firmicutes	c__Clostridia	o__Clostridiales	f__Peptostreptococcaceae	g__Clostridium	NA	98.94	3.90	3383414	1010	9659	3349	56105	84.44
8015	8015_3_1	2830815	9.12976	42.6837	k__Bacteria	p__Firmicutes	c__Clostridia	o__Clostridiales	f__Lachnospiraceae	g__Blautia	NA	75.38	15.56	2842176	1946	1790	1460	14067	89.35
8015	8015_3_2	2742891	13.1849	43.4547	k__Bacteria	p__Firmicutes	c__Clostridia	o__Clostridiales	f__Lachnospiraceae	g__Blautia	NA	49.04	3.67	2762515	1622	2212	1703	22468	87.23
8015	8015_3_3	1488941	8.4568	41.9176	k__Bacteria	p__Firmicutes	c__Clostridia	o__Clostridiales	f__Lachnospiraceae	g__Blautia	NA	23.44	1.75	1495647	1305	1309	1146	9111	89.72
8015	8015_3_4	3777647	29.5094	44.0732	k__Bacteria	p__Firmicutes	c__Clostridia	o__Clostridiales	f__Lachnospiraceae	g__Blautia	NA	96.52	12.79	3793783	1028	8591	3690	58006	88.01
8015	8015_40_0	4006994	16.7389	36.144	k__Bacteria	p__Firmicutes	c__Clostridia	o__Clostridiales	NA	NA	NA	97.99	1.68	4012636	967	21447	4149	98440	90.38
8015	8015_41_0	2919173	12.4131	48.9572	k__Bacteria	p__Firmicutes	c__Clostridia	o__Clostridiales	NA	NA	NA	88.30	3.67	2961374	882	6200	3357	34848	89.02
8015	8015_42_0	3066395	12.1868	43.6615	k__Bacteria	p__Firmicutes	c__Clostridia	o__Clostridiales	NA	NA	NA	93.44	7.22	3125244	868	7214	3600	44715	88.25
8015	8015_43_0	4047466	20.9189	44.4522	k__Bacteria	p__Bacteroidetes	c__Bacteroidia	o__Bacteroidales	f__Prevotellaceae	g__Prevotella	NA	97.25	2.65	4061524	855	10130	4750	35534	84.71
8015	8015_44_1	3390858	178.394	40.3091	k__Bacteria	p__Firmicutes	c__Clostridia	o__Clostridiales	f__Lachnospiraceae	g__Lachnobacterium	NA	99.03	0.81	3408515	447	36224	7625	242372	88.32
8015	8015_44_2	2495425	33.6665	41.3261	k__Bacteria	p__Firmicutes	c__Clostridia	o__Clostridiales	NA	NA	NA	100.00	0.00	2502384	175	55993	14299	137037	92.01
8015	8015_45_0	4189898	16.4201	41.1675	k__Bacteria	p__Firmicutes	c__Clostridia	o__Clostridiales	NA	NA	NA	98.10	4.80	4205763	772	19597	5447	93002	89.26
8015	8015_46_0	3014286	11.8519	29.233	k__Bacteria	p__Firmicutes	c__Clostridia	o__Clostridiales	f__Peptostreptococcaceae	g__Clostridium	NA	99.82	4.90	3044357	698	9481	4361	40670	87.07
8015	8015_47_0	2903861	14.6973	37.9066	k__Bacteria	p__Firmicutes	c__Clostridia	o__Clostridiales	NA	NA	NA	99.33	5.93	2916074	610	12795	4780	51482	89.38
8015	8015_48_0	3038168	19.3021	42.307	k__Bacteria	p__Firmicutes	c__Clostridia	o__Clostridiales	NA	NA	NA	97.99	4.28	3050208	577	9936	5286	78059	87.74
8015	8015_49_0	2179534	12.212	56.4277	k__Bacteria	p__Firmicutes	c__Clostridia	o__Clostridiales	NA	NA	NA	96.09	8.76	2190704	566	7275	3870	40533	87.53
8015	8015_4_1	1608320	7.4531	56.4974	k__Bacteria	p__Firmicutes	c__Clostridia	o__Clostridiales	NA	NA	NA	44.55	7.52	1614141	1523	1146	1059	6107	88.08
8015	8015_4_2	3424277	19.7962	57.2023	k__Bacteria	p__Firmicutes	c__Clostridia	o__Clostridiales	NA	NA	NA	89.62	6.94	3453589	1264	4654	2732	38977	86.68
8015	8015_4_3	3066144	14.26	55.1925	k__Bacteria	p__Firmicutes	c__Clostridia	o__Clostridiales	NA	NA	NA	85.53	7.47	3072383	1091	4819	2816	24342	88.91
8015	8015_4_4	3131587	52.4271	53.3436	k__Bacteria	p__Firmicutes	c__Clostridia	o__Clostridiales	NA	NA	NA	99.11	1.23	3143020	436	22473	7208	113820	87.79
8015	8015_50_0	2727735	13.9313	55.0465	k__Bacteria	p__Verrucomicrobia	c__Verrucomicrobiae	o__Verrucomicrobiales	f__Verrucomicrobiaceae	NA	NA	97.05	2.72	2729647	530	8932	5150	36096	88.12
8015	8015_51_0	3190836	25.5294	43.2696	k__Bacteria	p__Firmicutes	c__Clostridia	o__Clostridiales	f__Lachnospiraceae	NA	NA	99.37	4.36	3204485	516	16148	6210	78267	89.08
8015	8015_52_0	3412095	63.6358	41.1495	k__Bacteria	p__Firmicutes	c__Clostridia	o__Clostridiales	f__Lachnospiraceae	g__Dorea	s__Dorea_longicatena	99.42	0.61	3426835	487	44871	7036	141896	88.26
8015	8015_53_0	3466798	17.9821	43.3078	k__Bacteria	p__Firmicutes	c__Clostridia	o__Clostridiales	f__Lachnospiraceae	g__Blautia	NA	99.35	4.00	3479816	455	18639	7647	77315	87.44
8015	8015_54_0	2795332	13.3814	31.4126	k__Bacteria	p__Tenericutes	c__Mollicutes	o__Erysipelotrichales	f__Erysipelotrichaceae	NA	NA	98.11	1.98	2814681	447	12874	6296	44185	89.96
8015	8015_55_0	2732736	41.2255	43.2787	k__Bacteria	p__Firmicutes	c__Clostridia	o__Clostridiales	f__Lachnospiraceae	g__Ruminococcus	NA	99.34	0.80	2747673	419	22972	6557	117414	88.20
8015	8015_56_0	2796152	16.8519	50.8306	k__Bacteria	p__Firmicutes	c__Clostridia	o__Clostridiales	f__Ruminococcaceae	NA	NA	98.66	1.85	2806552	399	30545	7033	166621	88.08
8015	8015_57_0	2271073	10.8372	39.3029	k__Bacteria	p__Firmicutes	c__Negativicutes	o__Selenomonadales	f__Veillonellaceae	g__Veillonella	s__Veillonella_parvula	100.00	4.17	2276828	384	23239	5929	137935	87.97
8015	8015_58_0	3370663	40.049	49.4507	k__Bacteria	p__Firmicutes	c__Clostridia	o__Clostridiales	f__Ruminococcaceae	NA	NA	97.99	2.46	3376808	369	25905	9151	119658	87.60
8015	8015_59_0	3819668	647.432	44.7535	k__Bacteria	p__Bacteroidetes	c__Bacteroidia	o__Bacteroidales	f__Prevotellaceae	g__Prevotella	NA	98.99	8.20	3881063	372	52751	10432	152214	87.44
8015	8015_5_1	3313262	13.6938	41.4262	k__Bacteria	p__Firmicutes	c__Clostridia	o__Clostridiales	f__Lachnospiraceae	g__Roseburia	NA	86.38	8.53	3332227	1893	2344	1760	12869	87.49
8015	8015_5_2	1851195	7.1114	48.6938	k__Bacteria	p__Firmicutes	c__Clostridia	o__Clostridiales	f__Lachnospiraceae	g__Roseburia	NA	35.54	0.16	1884406	1875	1072	1005	5035	88.55
8015	8015_5_3	1603898	7.61273	41.4051	k__Bacteria	p__Firmicutes	c__Clostridia	o__Clostridiales	f__Lachnospiraceae	NA	NA	33.03	1.75	1678548	1714	1036	979	7834	89.21
8015	8015_5_4	1486378	7.81218	42.8441	k__Bacteria	p__Firmicutes	c__Clostridia	o__Clostridiales	f__Lachnospiraceae	g__Roseburia	NA	21.13	0.00	1540804	1663	962	926	8880	88.57
8015	8015_60_0	3508073	46.52	41.4777	k__Bacteria	p__Firmicutes	c__Clostridia	o__Clostridiales	f__Ruminococcaceae	g__Ruminococcus	NA	98.63	0.00	3515771	329	41155	10686	173271	88.02
8015	8015_61_0	2777333	14.6924	41.5218	k__Bacteria	p__Firmicutes	c__Clostridia	o__Clostridiales	NA	NA	NA	98.43	1.70	2784053	329	18535	8462	79062	90.85
8015	8015_62_0	2869750	42.5344	42.7524	k__Bacteria	p__Firmicutes	c__Clostridia	o__Clostridiales	f__Lachnospiraceae	NA	NA	100.00	1.77	2879291	320	43987	8997	148445	89.29
8015	8015_63_0	3302886	80.5928	55.3387	k__Bacteria	p__Firmicutes	c__Clostridia	o__Clostridiales	NA	NA	NA	99.30	2.70	3307090	286	25817	11563	104347	86.75
8015	8015_64_0	2780261	184.376	43.5691	k__Bacteria	p__Firmicutes	c__Clostridia	o__Clostridiales	NA	NA	NA	99.33	1.12	2801348	217	111906	12909	398961	88.32
8015	8015_65_0	2553056	114.268	44.891	k__Bacteria	p__Firmicutes	c__Clostridia	o__Clostridiales	f__Ruminococcaceae	NA	NA	99.33	1.34	2567486	214	144690	11997	398086	87.69
8015	8015_67_0	2458882	76.4061	45.852	k__Bacteria	p__Firmicutes	c__Negativicutes	o__Selenomonadales	f__Acidaminococcaceae	NA	NA	100.00	2.56	2467218	170	41405	14513	149554	87.88
8015	8015_68_0	2637860	38.8211	49.6605	k__Bacteria	p__Bacteroidetes	c__Bacteroidia	o__Bacteroidales	f__Prevotellaceae	g__Prevotella	NA	95.79	0.52	2643639	162	43425	16318	146590	83.68
8015	8015_69_0	1406392	27.946	29.1923	k__Bacteria	NA	NA	NA	NA	NA	NA	93.82	3.82	1407467	156	23999	9022	106017	90.10
8015	8015_6_1	5979062	21.9002	41.6178	k__Bacteria	p__Bacteroidetes	c__Bacteroidia	o__Bacteroidales	f__Bacteroidaceae	g__Bacteroides	s__Bacteroides_vulgatus	97.64	7.30	6002512	2285	4152	2626	37198	88.93
8015	8015_6_2	1338848	8.12665	42.6474	k__Bacteria	p__Bacteroidetes	c__Bacteroidia	o__Bacteroidales	f__Bacteroidaceae	g__Bacteroides	NA	22.05	0.00	1356573	1460	931	929	7669	87.54
8015	8015_6_3	4430536	28.8101	45.4303	k__Bacteria	p__Bacteroidetes	c__Bacteroidia	o__Bacteroidales	f__Bacteroidaceae	g__Bacteroides	NA	98.13	4.97	4447741	1198	6467	3712	27937	89.94
8015	8015_70_0	2260916	57.7224	51.6114	k__Bacteria	p__Firmicutes	c__Clostridia	o__Clostridiales	f__Ruminococcaceae	NA	NA	97.27	1.44	2272042	188	108739	12085	282768	88.80
8015	8015_71_0	1962946	58.228	40.1831	k__Bacteria	p__Firmicutes	c__Clostridia	o__Clostridiales	NA	NA	NA	98.66	0.34	1965083	105	94698	18715	207142	90.97
8015	8015_8_1	2078775	8.87712	44.3806	k__Bacteria	p__Firmicutes	c__Clostridia	o__Clostridiales	f__Lachnospiraceae	NA	NA	27.67	5.26	2083235	1443	1764	1443	11426	88.55
8015	8015_8_2	1638372	9.50695	42.6611	k__Bacteria	p__Firmicutes	c__Clostridia	o__Clostridiales	f__Lachnospiraceae	g__Blautia	NA	15.74	2.07	1641208	906	2583	1811	18204	87.16
8015	8015_8_3	561024	11.6372	39.3653	NA	NA	NA	NA	NA	NA	NA	4.17	0.00	563321	179	5536	3147	25275	82.66
8015	8015_9_1	2172659	10.0832	56.6038	k__Bacteria	p__Firmicutes	c__Clostridia	o__Clostridiales	f__Ruminococcaceae	NA	NA	54.87	4.81	2191858	1301	2188	1684	14213	87.49
8015	8015_9_2	3656986	19.4968	57.3686	k__Bacteria	p__Firmicutes	c__Clostridia	o__Clostridiales	f__Ruminococcaceae	NA	NA	89.95	9.28	3677469	1084	5852	3392	89102	86.21
8015	8015_9_3	1116343	7.80672	59.2008	k__Bacteria	p__Firmicutes	c__Clostridia	o__Clostridiales	f__Ruminococcaceae	NA	NA	35.47	2.08	1124282	992	1271	1133	7561	83.90
8015	8015_9_4	3548527	70.6792	54.2582	k__Bacteria	p__Firmicutes	c__Clostridia	o__Clostridiales	f__Ruminococcaceae	NA	NA	98.64	0.90	3573204	588	11533	6076	186240	84.50
8016	8016_10_1	1699112	9.62709	52.0367	k__Bacteria	p__Firmicutes	c__Clostridia	o__Clostridiales	f__Ruminococcaceae	g__Ruminococcus	NA	45.89	3.61	1699112	1156	1850	1469	9949	88.13
8016	8016_10_2	2308518	11.5835	50.4478	k__Bacteria	p__Firmicutes	c__Clostridia	o__Clostridiales	f__Ruminococcaceae	g__Ruminococcus	NA	69.81	3.89	2308518	1003	3280	2301	20216	86.99
8016	8016_10_3	2953046	195.12	45.1404	k__Bacteria	p__Firmicutes	c__Clostridia	o__Clostridiales	f__Ruminococcaceae	g__Ruminococcus	NA	98.66	2.57	2953046	342	37324	8634	199014	87.49
8016	8016_12_1	2219961	10.6607	57.9775	k__Bacteria	p__Firmicutes	c__Clostridia	o__Clostridiales	f__Ruminococcaceae	NA	NA	60.70	2.72	2219961	1104	2711	2010	32658	87.30
8016	8016_12_2	2787572	14.3708	55.6967	k__Bacteria	p__Firmicutes	c__Clostridia	o__Clostridiales	f__Ruminococcaceae	NA	NA	90.82	6.64	2787572	1007	4100	2768	17750	84.48
8016	8016_12_3	3404930	39.6595	56.249	k__Bacteria	p__Firmicutes	c__Clostridia	o__Clostridiales	f__Ruminococcaceae	NA	NA	97.32	9.09	3404930	551	15405	6179	78968	86.28
8016	8016_14_1	2879798	38.6736	44.6713	k__Bacteria	p__Bacteroidetes	c__Bacteroidia	o__Bacteroidales	f__Prevotellaceae	g__Prevotella	NA	79.38	1.47	2879798	636	10310	4527	75268	86.88
8016	8016_14_2	3427625	354.561	45.3538	k__Bacteria	p__Bacteroidetes	c__Bacteroidia	o__Bacteroidales	f__Prevotellaceae	g__Prevotella	NA	96.89	7.05	3427625	569	21824	6023	90927	87.21
8016	8016_14_3	3410500	61.3077	42.6171	k__Bacteria	p__Bacteroidetes	c__Bacteroidia	o__Bacteroidales	f__Prevotellaceae	g__Prevotella	NA	84.83	3.64	3410500	562	13750	6068	70183	87.29
8016	8016_14_4	3695241	160.254	44.0059	k__Bacteria	p__Bacteroidetes	c__Bacteroidia	o__Bacteroidales	f__Prevotellaceae	g__Prevotella	NA	96.57	5.18	3695241	473	29418	7812	119774	89.02
8016	8016_14_5	3193771	121.142	44.6508	k__Bacteria	p__Bacteroidetes	c__Bacteroidia	o__Bacteroidales	f__Prevotellaceae	g__Prevotella	NA	96.41	4.98	3193771	431	27423	7410	91379	86.80
8016	8016_15_1	2114878	12.9575	56.9514	k__Bacteria	p__Firmicutes	c__Clostridia	o__Clostridiales	NA	NA	NA	61.32	5.17	2114878	886	3401	2386	26386	86.85
8016	8016_15_2	1691306	10.9114	54.2503	k__Bacteria	p__Firmicutes	c__Clostridia	o__Clostridiales	NA	NA	NA	47.57	5.17	1691306	817	2823	2070	14514	84.91
8016	8016_16_1	2195883	21.0546	41.4864	k__Bacteria	p__Firmicutes	c__Clostridia	o__Clostridiales	f__Lachnospiraceae	g__Dorea	s__Dorea_longicatena	50.96	4.70	2195883	638	6072	3441	37188	89.60
8016	8016_16_2	1347449	30.8538	41.9172	k__Bacteria	p__Firmicutes	c__Clostridia	o__Clostridiales	f__Lachnospiraceae	g__Dorea	s__Dorea_longicatena	32.83	1.35	1347449	338	8397	3986	21538	88.00
8016	8016_16_3	1034515	24.0689	41.3742	k__Bacteria	p__Firmicutes	c__Clostridia	o__Clostridiales	f__Lachnospiraceae	g__Dorea	s__Dorea_longicatena	50.88	3.51	1034515	248	7726	4171	40038	89.41
8016	8016_17_0	2915575	10.2502	47.17	k__Bacteria	p__Firmicutes	c__Clostridia	o__Clostridiales	f__Lachnospiraceae	NA	NA	73.90	9.08	2915575	2186	1625	1333	8129	88.42
8016	8016_1_1	3136635	56.4109	56.388	k__Bacteria	p__Firmicutes	c__Clostridia	o__Clostridiales	f__Ruminococcaceae	g__Faecalibacterium	NA	92.01	14.52	3136635	1520	3321	2063	20986	85.97
8016	8016_1_2	2688369	25.6227	56.0755	k__Bacteria	p__Firmicutes	c__Clostridia	o__Clostridiales	f__Ruminococcaceae	NA	NA	60.80	3.73	2688369	1459	2715	1842	29051	87.19
8016	8016_1_3	2685749	30.0281	57.3064	k__Bacteria	p__Firmicutes	c__Clostridia	o__Clostridiales	f__Ruminococcaceae	g__Faecalibacterium	NA	64.95	4.29	2685749	1325	3022	2026	41932	86.78
8016	8016_1_4	1218687	12.989	58.0458	NA	NA	NA	NA	NA	NA	NA	12.50	0.00	1218687	1123	1179	1085	7206	85.42
8016	8016_1_5	2444225	29.5326	58.6173	k__Bacteria	p__Firmicutes	c__Clostridia	o__Clostridiales	f__Ruminococcaceae	g__Faecalibacterium	NA	54.22	9.82	2444225	1115	3400	2192	46133	86.07
8016	8016_1_6	2700486	49.3249	55.5093	k__Bacteria	p__Firmicutes	c__Clostridia	o__Clostridiales	f__Ruminococcaceae	g__Faecalibacterium	NA	91.47	12.14	2700486	1083	4749	2493	32626	86.58
8016	8016_1_7	2513081	30.4747	56.8159	k__Bacteria	p__Firmicutes	c__Clostridia	o__Clostridiales	f__Ruminococcaceae	g__Faecalibacterium	NA	79.50	15.50	2513081	891	5270	2820	30114	87.31
8016	8016_1_8	2665746	30.6737	56.2941	k__Bacteria	p__Firmicutes	c__Clostridia	o__Clostridiales	f__Ruminococcaceae	NA	NA	90.27	7.79	2665746	835	6431	3192	56880	87.21
8016	8016_20_1	1686440	24.1448	61.1112	k__Bacteria	p__Firmicutes	c__Clostridia	o__Clostridiales	NA	NA	NA	51.33	5.17	1686440	625	4356	2698	26685	89.10
8016	8016_20_2	1930834	31.4915	61.5262	k__Bacteria	p__Firmicutes	c__Clostridia	o__Clostridiales	NA	NA	NA	71.66	10.02	1930834	575	5932	3357	51273	89.41
8016	8016_20_3	2297548	20.8992	51.9645	k__Bacteria	p__Firmicutes	c__Clostridia	o__Clostridiales	NA	NA	NA	90.27	1.57	2297548	286	19556	8033	124918	88.25
8016	8016_21_1	614350	6.03293	41.8061	k__Bacteria	p__Firmicutes	c__Clostridia	o__Clostridiales	NA	NA	NA	15.83	1.72	614350	766	805	802	3977	88.87
8016	8016_21_2	1076195	15.8633	40.8147	k__Bacteria	p__Firmicutes	c__Clostridia	o__Clostridiales	NA	NA	NA	53.45	0.86	1076195	283	6130	3802	28078	92.45
8016	8016_21_3	1217158	19.1487	40.952	k__Bacteria	p__Firmicutes	c__Clostridia	o__Clostridiales	NA	NA	NA	35.23	2.81	1217158	263	8400	4627	44559	88.63
8016	8016_22_0	1701612	7.83038	41.1746	k__Bacteria	p__Firmicutes	c__Clostridia	o__Clostridiales	NA	NA	NA	40.39	3.31	1701612	1652	1099	1030	7240	90.46
8016	8016_23_0	2755250	11.206	41.3677	k__Bacteria	p__Firmicutes	c__Clostridia	o__Clostridiales	f__Lachnospiraceae	g__Ruminococcus	NA	87.02	9.73	2755250	1602	2362	1719	14480	87.67
8016	8016_26_2	507096	17.1895	43.5315	k__Bacteria	p__Firmicutes	c__Clostridia	o__Clostridiales	NA	NA	NA	5.26	0.00	507096	94	16030	5394	47756	87.80
8016	8016_27_0	3585734	12.4334	48.6161	k__Bacteria	p__Firmicutes	c__Clostridia	o__Clostridiales	f__Lachnospiraceae	g__Roseburia	NA	91.26	9.02	3585734	1444	3911	2483	188631	89.40
8016	8016_2_10	1728510	40.5578	34.0426	k__Bacteria	p__Firmicutes	c__Clostridia	o__Clostridiales	NA	NA	NA	76.56	2.46	1728510	134	93730	12899	233762	89.27
8016	8016_2_11	1527997	14.6678	31.5296	k__Bacteria	NA	NA	NA	NA	NA	NA	92.70	5.90	1527997	122	53188	12524	129666	89.39
8016	8016_2_15	1259159	13.0271	36.5855	k__Bacteria	p__Firmicutes	c__Clostridia	o__Clostridiales	NA	NA	NA	80.86	0.35	1259159	64	210399	19674	241812	89.25
8016	8016_2_16	1254973	26.1303	32.0919	k__Bacteria	NA	NA	NA	NA	NA	NA	93.26	1.53	1254973	52	245723	24134	512575	91.44
8016	8016_2_21	1952954	19.7438	30.5935	k__Bacteria	p__Firmicutes	c__Clostridia	o__Clostridiales	f__Peptostreptococcaceae	g__Clostridium	NA	46.55	5.17	1952954	273	42748	7153	139896	86.46
8016	8016_2_25	1258013	14.9769	29.7931	NA	NA	NA	NA	NA	NA	NA	12.50	0.00	1258013	168	34029	7488	131497	85.94
8016	8016_2_3	2708327	9.06057	28.3677	k__Bacteria	p__Firmicutes	c__Clostridia	o__Clostridiales	f__Peptostreptococcaceae	g__Clostridium	NA	68.48	9.25	2708327	1544	2368	1754	27489	87.08
8016	8016_2_4	3124651	10.6072	29.0364	k__Bacteria	p__Firmicutes	c__Clostridia	o__Clostridiales	f__Peptostreptococcaceae	g__Clostridium	NA	83.42	13.73	3124651	1094	4397	2856	25884	85.51
8016	8016_2_5	3009452	13.1044	28.5828	k__Bacteria	p__Firmicutes	c__Clostridia	o__Clostridiales	f__Peptostreptococcaceae	g__Clostridium	NA	94.83	18.81	3009452	641	9735	4694	62288	84.62
8016	8016_2_61	1580217	16.1941	29.6672	k__Bacteria	p__Firmicutes	c__Clostridia	o__Clostridiales	f__Peptostreptococcaceae_3	g__Clostridium_3	NA	80.83	2.33	1580217	155	21745	10194	79783	89.29
8016	8016_2_62	1623550	24.1758	32.7434	k__Bacteria	p__Firmicutes	c__Clostridia	o__Clostridiales	NA	NA	NA	77.01	4.74	1623550	140	35106	11596	87133	87.01
8016	8016_2_7	1439178	10.7511	26.0727	k__Bacteria	NA	NA	NA	NA	NA	NA	87.08	3.15	1439178	356	6969	4042	28267	91.21
8016	8016_2_8	1693396	59.3086	39.9908	k__Bacteria	p__Firmicutes	c__Clostridia	o__Clostridiales	NA	NA	NA	78.84	2.57	1693396	169	271738	10020	325967	86.25
8016	8016_2_9	1371640	41.7082	31.1206	k__Bacteria	NA	NA	NA	NA	NA	NA	93.82	3.37	1371640	152	27344	9023	96335	89.67
8016	8016_30_0	1294808	6.61535	34.6448	k__Bacteria	p__Firmicutes	c__Clostridia	o__Clostridiales	NA	NA	NA	23.99	0.16	1294808	1397	954	926	6010	86.34
8016	8016_31_0	3278675	10.4648	50.1522	k__Bacteria	p__Firmicutes	c__Clostridia	o__Clostridiales	f__Ruminococcaceae	NA	NA	98.32	8.56	3278675	1296	5406	2529	54876	87.62
8016	8016_32_1	935450	20.7906	33.8777	k__Bacteria	p__Tenericutes	c__Mollicutes	o__Erysipelotrichales	f__Erysipelotrichaceae	NA	NA	26.32	1.75	935450	180	16925	5196	38309	90.15
8016	8016_32_2	670720	13.3898	35.0178	k__Bacteria	p__Tenericutes	c__Mollicutes	o__Erysipelotrichales	f__Erysipelotrichaceae	NA	NA	43.86	0.88	670720	147	16363	4562	47916	90.90
8016	8016_33_1	1473781	74.3177	43.9883	k__Bacteria	p__Firmicutes	c__Clostridia	o__Clostridiales	f__Lachnospiraceae	g__Lachnobacterium	NA	19.26	0.48	1473781	296	24878	4978	74850	88.39
8016	8016_33_2	1662578	57.8435	43.9177	k__Bacteria	p__Firmicutes	c__Clostridia	o__Clostridiales	f__Lachnospiraceae	g__Lachnobacterium	NA	62.07	1.72	1662578	215	62270	7732	118545	91.48
8016	8016_35_0	3418641	12.0051	56.7568	k__Bacteria	p__Firmicutes	c__Clostridia	o__Clostridiales	NA	NA	NA	96.98	8.02	3418641	1173	5403	2914	32046	86.33
8016	8016_36_0	2875088	10.6645	40.0046	k__Bacteria	p__Firmicutes	c__Clostridia	o__Clostridiales	f__Lachnospiraceae	g__Dorea	NA	92.44	7.06	2875088	1312	3403	2191	18113	87.69
8016	8016_37_0	964186	6.29817	55.367	k__Bacteria	p__Firmicutes	c__Clostridia	o__Clostridiales	f__Ruminococcaceae	NA	NA	29.12	2.14	964186	1115	873	864	3229	84.58
8016	8016_38_0	2354928	10.4552	58.0663	k__Bacteria	p__Firmicutes	c__Clostridia	o__Clostridiales	NA	NA	NA	78.68	8.20	2354928	1071	3311	2198	18970	89.61
8016	8016_39_0	927272	5.92865	46.2157	k__Bacteria	p__Firmicutes	c__Clostridia	o__Clostridiales	NA	NA	NA	30.98	2.86	927272	1066	890	869	3062	87.75
8016	8016_3_1	4123371	9.24362	42.2378	k__Bacteria	p__Firmicutes	c__Clostridia	o__Clostridiales	f__Lachnospiraceae	g__Blautia	NA	84.08	34.96	4123371	3199	1580	1288	13097	88.93
8016	8016_3_2	2319658	7.80181	42.9777	k__Bacteria	p__Firmicutes	c__Clostridia	o__Clostridiales	f__Lachnospiraceae	g__Blautia	NA	44.67	8.48	2319658	2503	940	926	5698	86.45
8016	8016_3_3	4328870	17.5737	43.9799	k__Bacteria	p__Firmicutes	c__Clostridia	o__Clostridiales	f__Lachnospiraceae	g__Blautia	NA	63.83	30.87	4328870	2376	2486	1821	18951	88.09
8016	8016_3_4	2708978	17.7491	43.7968	k__Bacteria	p__Firmicutes	c__Clostridia	o__Clostridiales	f__Lachnospiraceae	g__Blautia	NA	37.67	5.26	2708978	1490	2476	1818	20881	87.27
8016	8016_40_0	2303485	8.87847	58.1522	k__Bacteria	p__Actinobacteria	c__Actinobacteria	o__Bifidobacteriales	f__Bifidobacteriaceae	g__Bifidobacterium	NA	94.65	8.91	2303485	1010	3723	2280	19564	87.58
8016	8016_41_1	2188452	27.4142	55.3408	k__Bacteria	p__Firmicutes	c__Clostridia	o__Clostridiales	f__Ruminococcaceae	NA	NA	87.70	1.98	2188452	418	12755	5235	69546	84.58
8016	8016_41_2	2262424	19.3027	52.4197	k__Bacteria	p__Firmicutes	c__Clostridia	o__Clostridiales	NA	NA	NA	99.19	1.88	2262424	233	23699	9709	98189	88.86
8016	8016_42_0	4156570	79.3472	37.6084	k__Bacteria	p__Firmicutes	c__Clostridia	o__Clostridiales	NA	NA	NA	99.33	7.74	4156570	916	17216	4537	134253	88.39
8016	8016_43_0	1206425	6.86762	55.0341	k__Bacteria	p__Firmicutes	c__Clostridia	o__Clostridiales	NA	NA	NA	25.77	2.07	1206425	1387	881	869	4384	86.28
8016	8016_44_0	3216786	15.7553	42.3852	k__Bacteria	p__Firmicutes	c__Clostridia	o__Clostridiales	f__Lachnospiraceae	NA	NA	97.66	6.11	3216786	846	10483	3802	41440	88.12
8016	8016_45_0	3260775	23.5833	42.2628	k__Bacteria	p__Firmicutes	c__Clostridia	o__Clostridiales	NA	NA	NA	97.99	4.58	3260775	796	8834	4096	38857	87.61
8016	8016_48_1	3026088	74.4189	45.0003	k__Bacteria	p__Firmicutes	c__Clostridia	o__Clostridiales	NA	NA	NA	99.33	3.08	3026088	334	92552	9060	315064	88.64
8016	8016_48_2	2892037	33.7326	45.2261	k__Bacteria	p__Firmicutes	c__Clostridia	o__Clostridiales	NA	NA	NA	98.66	1.36	2892037	174	124630	16620	375805	90.43
8016	8016_49_0	2298964	12.9779	48.9252	k__Bacteria	p__Firmicutes	c__Clostridia	o__Clostridiales	NA	NA	NA	93.88	9.29	2298964	669	7707	3436	40330	85.76
8016	8016_4_1	1438674	9.14141	57.7745	k__Bacteria	p__Firmicutes	c__Clostridia	o__Clostridiales	NA	NA	NA	36.28	3.41	1438674	1297	1215	1109	9872	87.10
8016	8016_4_2	3027540	17.9455	56.2748	k__Bacteria	p__Firmicutes	c__Clostridia	o__Clostridiales	NA	NA	NA	96.31	12.29	3027540	1054	7258	2872	34718	86.50
8016	8016_4_3	2778056	26.996	55.8495	k__Bacteria	p__Firmicutes	c__Clostridia	o__Clostridiales	NA	NA	NA	91.28	5.82	2778056	583	13319	4765	52922	87.05
8016	8016_4_4	2946656	45.7053	54.9574	k__Bacteria	p__Firmicutes	c__Clostridia	o__Clostridiales	NA	NA	NA	94.30	4.70	2946656	432	28150	6820	175191	88.37
8016	8016_50_0	3063902	13.7093	43.51	k__Bacteria	p__Firmicutes	c__Clostridia	o__Clostridiales	NA	NA	NA	97.33	5.17	3063902	624	10903	4910	61465	89.35
8016	8016_51_0	664871	6.86049	37.2444	k__Bacteria	p__Firmicutes	c__Clostridia	o__Clostridiales	NA	NA	NA	35.48	2.84	664871	670	1072	992	3983	86.81
8016	8016_52_0	3566392	27.9688	43.7288	k__Bacteria	p__Firmicutes	c__Clostridia	o__Clostridiales	f__Lachnospiraceae	g__Blautia	NA	99.79	7.88	3566392	503	23123	7090	112242	87.16
8016	8016_53_0	2783875	30.3307	43.1554	k__Bacteria	p__Firmicutes	c__Clostridia	o__Clostridiales	f__Lachnospiraceae	g__Ruminococcus	NA	98.93	4.36	2783875	499	15199	5578	122753	88.43
8016	8016_54_0	3340744	92.1048	41.5779	k__Bacteria	p__Firmicutes	c__Clostridia	o__Clostridiales	f__Lachnospiraceae	g__Lachnobacterium	NA	99.52	4.84	3340744	476	46651	7018	146903	87.96
8016	8016_55_0	3651433	47.7119	46.3406	k__Bacteria	p__Bacteroidetes	c__Bacteroidia	o__Bacteroidales	f__Prevotellaceae	g__Prevotella	NA	98.89	4.84	3651433	408	41089	8949	153695	85.52
8016	8016_56_0	2483374	24.8481	50.0642	k__Bacteria	p__Firmicutes	c__Clostridia	o__Clostridiales	NA	NA	NA	98.99	5.08	2483374	396	16689	6271	69011	88.36
8016	8016_57_0	2133538	10.836	37.7113	k__Bacteria	p__Tenericutes	c__Mollicutes	o__Erysipelotrichales	f__Erysipelotrichaceae	g__Solobacterium	NA	100.00	7.24	2133538	369	18475	5781	63004	91.18
8016	8016_58_0	2936388	25.9036	48.6935	k__Bacteria	p__Firmicutes	c__Clostridia	o__Clostridiales	f__Lachnospiraceae	NA	NA	98.56	4.97	2936388	350	60944	8389	191633	88.99
8016	8016_59_0	2420434	136.992	51.2482	k__Bacteria	p__Firmicutes	c__Negativicutes	o__Selenomonadales	f__Veillonellaceae	g__Dialister	NA	100.00	3.80	2420434	301	21710	8041	190949	79.23
8016	8016_5_1	1916350	8.08685	36.1693	k__Bacteria	p__Firmicutes	c__Clostridia	o__Clostridiales	NA	NA	NA	51.98	8.19	1916350	1215	2043	1577	14473	90.33
8016	8016_5_2	2916515	11.5103	41.8885	k__Bacteria	p__Firmicutes	c__Clostridia	o__Clostridiales	NA	NA	NA	94.93	7.96	2916515	885	6074	3295	40441	89.40
8016	8016_5_3	3478476	25.6538	37.3004	k__Bacteria	p__Firmicutes	c__Clostridia	o__Clostridiales	f__Lachnospiraceae_2	g__Lachnospira	NA	97.99	18.47	3478476	877	14439	3966	82146	89.85
8016	8016_5_4	1352264	8.15462	35.9321	k__Bacteria	p__Firmicutes	c__Clostridia	o__Clostridiales	f__Lachnospiraceae_2	g__Lachnospira	NA	33.13	1.75	1352264	818	2147	1653	13037	87.91
8016	8016_5_5	3254891	40.9156	37.3591	k__Bacteria	p__Firmicutes	c__Clostridia	o__Clostridiales	f__Lachnospiraceae_2	g__Lachnospira	NA	99.84	9.38	3254891	422	28662	7713	127823	86.44
8016	8016_60_0	2557402	44.3134	44.4239	k__Bacteria	p__Firmicutes	c__Clostridia	o__Clostridiales	f__Lachnospiraceae	NA	NA	97.99	6.08	2557402	298	62616	8581	205035	89.41
8016	8016_62_0	2796172	117.362	45.9467	k__Bacteria	p__Firmicutes	c__Clostridia	o__Clostridiales	f__Ruminococcaceae	NA	NA	98.32	0.71	2796172	251	49292	11140	218125	87.19
8016	8016_63_0	3072117	79.679	42.836	k__Bacteria	p__Firmicutes	c__Clostridia	o__Clostridiales	f__Ruminococcaceae	g__Ruminococcus	NA	98.63	2.40	3072117	245	61837	12539	200304	87.93
8016	8016_64_0	2235789	38.963	41.946	k__Bacteria	p__Firmicutes	c__Clostridia	o__Clostridiales	NA	NA	NA	98.66	2.13	2235789	252	62939	8872	249489	89.04
8016	8016_66_0	2769204	41.1601	40.9529	k__Bacteria	p__Firmicutes	c__Clostridia	o__Clostridiales	NA	NA	NA	99.33	2.01	2769204	169	82905	16385	245324	91.08
8016	8016_6_1	3796536	39.0688	56.6013	k__Bacteria	p__Firmicutes	c__Clostridia	o__Clostridiales	NA	NA	NA	90.65	4.16	3796536	1046	7736	3629	45333	87.37
8016	8016_6_2	3200615	38.3978	54.7907	k__Bacteria	p__Firmicutes	c__Clostridia	o__Clostridiales	NA	NA	NA	93.34	10.50	3200615	691	14732	4631	53782	88.50
8016	8016_6_3	566343	7.14655	57.5168	k__Bacteria	p__Firmicutes	c__Clostridia	o__Clostridiales	NA	NA	NA	11.23	0.00	566343	637	920	889	5954	87.31
8016	8016_8_1	1232948	10.1652	42.762	k__Bacteria	p__Firmicutes	c__Clostridia	o__Clostridiales	f__Lachnospiraceae	g__Blautia	s__Blautia_wexlerae	15.79	0.00	1232948	1042	1360	1183	6262	85.03
8016	8016_9_1	2251051	11.4955	60.6041	k__Bacteria	p__Actinobacteria	c__Actinobacteria	o__Coriobacteriales	f__Coriobacteriaceae	NA	NA	85.22	11.28	2251051	561	9483	4012	51507	86.23
8016	8016_9_2	2531107	14.17	58.3533	k__Bacteria	p__Actinobacteria	c__Actinobacteria	o__Coriobacteriales	f__Coriobacteriaceae	g__Slackia	NA	100.00	6.10	2531107	414	33808	6113	114044	85.20
9010	9010_100_0	3458024	42.4213	55.4724	k__Bacteria	p__Firmicutes	c__Clostridia	o__Clostridiales	NA	NA	NA	99.30	3.51	3458024	331	34028	10447	133877	87.06
9010	9010_101_0	2899664	6.57705	53.136	k__Bacteria	p__Firmicutes	c__Clostridia	o__Clostridiales	NA	NA	NA	98.39	3.57	2899664	337	38895	8604	118931	86.18
9010	9010_102_0	2979171	356.219	45.7581	k__Bacteria	p__Firmicutes	c__Clostridia	o__Clostridiales	f__Ruminococcaceae	g__Ruminococcus	NA	98.63	3.20	2979171	322	44697	9252	164652	87.50
9010	9010_103_0	2451498	3.74876	49.4798	k__Bacteria	p__Firmicutes	c__Clostridia	o__Clostridiales	f__Ruminococcaceae	NA	NA	97.99	5.17	2451498	353	21702	6944	84537	87.00
9010	9010_104_0	2483232	498.754	48.0352	k__Bacteria	p__Firmicutes	c__Clostridia	o__Clostridiales	f__Ruminococcaceae	NA	NA	99.33	2.52	2483232	317	82120	7833	176909	87.98
9010	9010_105_0	2344627	12.7715	53.2771	k__Bacteria	p__Firmicutes	c__Clostridia	o__Clostridiales	NA	NA	NA	93.71	2.12	2344627	314	28950	7466	124789	88.58
9010	9010_106_0	3068965	23.5544	42.1485	k__Bacteria	p__Firmicutes	c__Clostridia	o__Clostridiales	NA	NA	NA	98.66	3.58	3068965	303	40061	10128	187725	90.78
9010	9010_107_0	3168572	32.6686	46.61	k__Bacteria	p__Firmicutes	c__Clostridia	o__Clostridiales	f__Ruminococcaceae	g__Ruminococcus	NA	97.99	1.57	3168572	290	28534	10926	120870	88.30
9010	9010_108_1	1665539	99.8484	34.5288	k__Bacteria	NA	NA	NA	NA	NA	NA	92.13	1.85	1665539	129	66309	12911	151427	88.28
9010	9010_108_2	1261831	26.6999	30.1322	k__Bacteria	NA	NA	NA	NA	NA	NA	91.57	2.25	1261831	103	28033	12250	97316	88.66
9010	9010_109_0	3022148	43.2764	47.3345	k__Bacteria	p__Firmicutes	c__Clostridia	o__Clostridiales	f__Lachnospiraceae	NA	NA	98.31	3.29	3022148	259	50072	11668	178491	90.27
9010	9010_10_1	1570064	5.53636	43.9787	k__Bacteria	p__Firmicutes	c__Clostridia	o__Clostridiales	f__Lachnospiraceae	NA	NA	30.80	1.75	1570064	1957	793	802	4433	90.93
9010	9010_10_2	1404024	5.71026	47.8912	k__Bacteria	p__Firmicutes	c__Clostridia	o__Clostridiales	f__Lachnospiraceae	NA	NA	36.04	2.63	1404024	879	2102	1597	8917	87.70
9010	9010_110_0	2890016	12.4797	45.5949	k__Bacteria	p__Firmicutes	c__Clostridia	o__Clostridiales	f__Ruminococcaceae	NA	NA	98.66	2.35	2890016	255	34292	11333	216881	88.19
9010	9010_111_0	2502260	19.4966	55.9314	k__Bacteria	p__Firmicutes	c__Clostridia	o__Clostridiales	NA	NA	NA	98.15	2.43	2502260	246	35276	10171	124782	87.43
9010	9010_112_0	2246824	36.6718	54.3844	k__Bacteria	p__Firmicutes	c__Clostridia	o__Clostridiales	NA	NA	NA	90.94	3.69	2246824	231	62132	9726	171873	90.41
9010	9010_113_1	1301437	7.8553	28.8797	k__Bacteria	NA	NA	NA	NA	NA	NA	90.17	5.62	1301437	110	35378	11831	118127	89.69
9010	9010_113_2	1162062	5.38557	30.3204	k__Bacteria	NA	NA	NA	NA	NA	NA	90.45	5.11	1162062	76	34490	15290	97897	90.85
9010	9010_114_0	2883023	140.622	34.9125	k__Bacteria	p__Firmicutes	c__Bacilli	NA	NA	NA	NA	91.74	2.12	2883023	222	31563	12986	87772	81.92
9010	9010_115_0	2824881	51.063	37.829	k__Bacteria	p__Firmicutes	c__Clostridia	o__Clostridiales	NA	NA	NA	99.33	1.05	2824881	225	61018	12555	250502	87.58
9010	9010_116_0	2414435	109.194	40.9893	k__Bacteria	p__Firmicutes	c__Clostridia	o__Clostridiales	NA	NA	NA	99.33	2.26	2414435	207	71264	11663	158613	91.51
9010	9010_117_0	2963880	16.2262	45.8995	k__Bacteria	p__Firmicutes	c__Clostridia	o__Clostridiales	NA	NA	NA	98.43	2.85	2963880	191	48958	15517	120106	86.96
9010	9010_118_0	2527885	11.2548	51.1338	k__Bacteria	p__Firmicutes	c__Clostridia	o__Clostridiales	NA	NA	NA	100.00	2.35	2527885	175	49912	14445	124839	88.47
9010	9010_119_0	2183537	14.0267	47.3474	k__Bacteria	p__Firmicutes	c__Clostridia	o__Clostridiales	NA	NA	NA	94.41	0.84	2183537	167	51417	13075	101947	89.86
9010	9010_11_1	2815037	56.1919	57.6896	k__Bacteria	p__Firmicutes	c__Clostridia	o__Clostridiales	NA	NA	NA	94.63	13.08	2815037	1292	3707	2178	37445	86.01
9010	9010_11_2	2500530	6.79832	59.4198	k__Bacteria	p__Firmicutes	c__Clostridia	o__Clostridiales	NA	NA	NA	79.76	7.16	2500530	1056	3541	2367	41034	87.66
9010	9010_11_3	1266586	15.6369	56.0466	k__Bacteria	p__Firmicutes	c__Clostridia	o__Clostridiales	NA	NA	NA	9.48	1.72	1266586	871	2026	1454	18855	84.58
9010	9010_11_4	550582	2.27799	56.3754	NA	NA	NA	NA	NA	NA	NA	0.00	0.00	550582	540	1046	1019	5510	85.18
9010	9010_120_0	2164615	4.30396	58.8042	k__Bacteria	p__Actinobacteria	c__Actinobacteria	o__Coriobacteriales	f__Coriobacteriaceae	NA	NA	100.00	2.78	2164615	165	37055	13118	156201	90.24
9010	9010_121_0	3279476	21.1596	46.0491	k__Bacteria	p__Bacteroidetes	c__Bacteroidia	o__Bacteroidales	f__Porphyromonadaceae_2	g__Barnesiella	NA	99.62	0.88	3279476	167	60043	19637	190619	89.71
9010	9010_122_0	2207245	35.8757	61.0488	k__Bacteria	p__Actinobacteria	c__Actinobacteria	o__Bifidobacteriales	f__Bifidobacteriaceae	g__Bifidobacterium	s__Bifidobacterium_adolescentis	98.80	1.36	2207245	147	53288	15015	119195	88.29
9010	9010_123_0	2876927	27.4279	54.4525	k__Bacteria	p__Verrucomicrobia	c__Verrucomicrobiae	o__Verrucomicrobiales	f__Verrucomicrobiaceae	NA	NA	97.96	0.23	2876927	146	47648	19704	192278	88.12
9010	9010_124_0	517896	5.15683	34.2771	k__Bacteria	p__Tenericutes	c__Mollicutes	NA	NA	NA	NA	31.89	0.91	517896	550	946	941	16275	92.57
9010	9010_126_0	1999842	370.26	47.4506	k__Bacteria	p__Firmicutes	c__Negativicutes	o__Selenomonadales	f__Veillonellaceae	g__Dialister	NA	98.73	1.34	1999842	134	87345	14924	380116	88.04
9010	9010_127_0	1860120	6.61035	50.6058	k__Bacteria	p__Firmicutes	c__Clostridia	o__Clostridiales	f__Ruminococcaceae	NA	NA	94.63	0.71	1860120	97	109273	19176	212625	91.08
9010	9010_128_0	2163811	10.1793	45.301	k__Bacteria	p__Firmicutes	c__Clostridia	o__Clostridiales	f__Ruminococcaceae	NA	NA	97.32	0.50	2163811	90	86017	24042	494148	86.63
9010	9010_129_0	1990323	70.9548	49.9257	k__Bacteria	p__Firmicutes	c__Clostridia	o__Clostridiales	f__Ruminococcaceae	NA	NA	97.32	0.02	1990323	81	159031	24571	239731	89.80
9010	9010_12_1	2188948	2.87595	56.6899	k__Bacteria	p__Firmicutes	c__Clostridia	o__Clostridiales	NA	NA	NA	50.95	6.46	2188948	1839	1335	1190	6747	88.16
9010	9010_12_2	2067397	1.49539	56.2366	k__Bacteria	p__Firmicutes	c__Clostridia	o__Clostridiales	NA	NA	NA	58.41	6.66	2067397	1158	2318	1785	11785	89.14
9010	9010_12_3	2240350	2.24902	55.8593	k__Bacteria	p__Firmicutes	c__Clostridia	o__Clostridiales	NA	NA	NA	41.71	7.76	2240350	984	3636	2276	23428	87.79
9010	9010_12_4	1053996	1.42879	56.989	k__Bacteria	p__Firmicutes	c__Clostridia	o__Clostridiales	NA	NA	NA	17.01	0.00	1053996	816	1495	1291	10709	89.34
9010	9010_12_5	729082	1.30172	54.8031	k__Bacteria	p__Firmicutes	c__Clostridia	o__Clostridiales	NA	NA	NA	11.36	0.86	729082	363	2947	2008	11993	88.04
9010	9010_13_1	1727581	2.30159	28.3268	k__Bacteria	p__Firmicutes	c__Clostridia	o__Clostridiales	f__Peptostreptococcaceae	g__Clostridium	NA	26.47	2.04	1727581	1532	1227	1127	12371	88.34
9010	9010_13_2	2853258	2.9272	29.3308	k__Bacteria	p__Firmicutes	c__Clostridia	o__Clostridiales	f__Peptostreptococcaceae	g__Clostridium	NA	90.20	2.54	2853258	1389	2764	2054	52215	87.88
9010	9010_13_3	4842400	23.4003	28.6989	k__Bacteria	p__Firmicutes	c__Clostridia	o__Clostridiales	f__Peptostreptococcaceae	g__Clostridium	NA	99.19	5.01	4842400	861	19880	5624	141511	86.02
9010	9010_143_0	1184243	81.7583	30.089	k__Bacteria	NA	NA	NA	NA	NA	NA	92.42	1.12	1184243	29	179819	40835	267618	91.42
9010	9010_14_1	2826135	164.041	38.6793	k__Bacteria	p__Firmicutes	c__Clostridia	o__Clostridiales	f__Lachnospiraceae_2	g__Lachnospira	NA	88.04	12.85	2826135	1489	2911	1898	54763	90.31
9010	9010_14_2	1882177	99.1728	38.3548	k__Bacteria	p__Firmicutes	c__Clostridia	o__Clostridiales	f__Lachnospiraceae_2	g__Lachnospira	NA	55.91	2.26	1882177	1015	2987	1854	36991	89.24
9010	9010_14_3	1878879	68.0078	37.6864	k__Bacteria	p__Firmicutes	c__Clostridia	o__Clostridiales	f__Lachnospiraceae_2	g__Lachnospira	NA	22.25	0.00	1878879	818	4585	2296	107961	88.47
9010	9010_14_4	3033886	32.9057	38.0211	k__Bacteria	p__Firmicutes	c__Clostridia	o__Clostridiales	f__Lachnospiraceae_2	g__Lachnospira	NA	99.27	0.69	3033886	214	43228	14177	160040	86.83
9010	9010_15_1	2825782	13.539	43.9341	k__Bacteria	p__Firmicutes	c__Clostridia	o__Clostridiales	f__Lachnospiraceae	g__Blautia	NA	80.95	2.80	2825782	1170	3997	2415	35017	88.15
9010	9010_15_2	3458420	61.1905	44.0982	k__Bacteria	p__Firmicutes	c__Clostridia	o__Clostridiales	f__Lachnospiraceae	g__Blautia	NA	96.80	4.19	3458420	795	12435	4350	127521	87.69
9010	9010_15_3	3638118	62.3722	41.1848	k__Bacteria	p__Firmicutes	c__Clostridia	o__Clostridiales	f__Lachnospiraceae	g__Blautia	NA	96.89	4.90	3638118	791	22729	4599	101715	89.52
9010	9010_15_4	3381840	99.7402	42.5149	k__Bacteria	p__Firmicutes	c__Clostridia	o__Clostridiales	f__Lachnospiraceae	g__Blautia	NA	96.80	4.31	3381840	595	25870	5683	124212	89.33
9010	9010_16_1	2127143	13.6554	35.5049	k__Bacteria	p__Firmicutes	c__Clostridia	o__Clostridiales	NA	NA	NA	54.67	4.59	2127143	1586	1558	1341	25981	88.82
9010	9010_16_2	2165970	10.3758	32.6606	k__Bacteria	p__Firmicutes	c__Clostridia	o__Clostridiales	NA	NA	NA	69.03	2.72	2165970	1362	2045	1590	11210	86.55
9010	9010_16_3	2641104	94.0421	39.3647	k__Bacteria	p__Firmicutes	c__Clostridia	o__Clostridiales	NA	NA	NA	99.33	1.87	2641104	174	101715	15178	282399	86.97
9010	9010_17_1	1216723	6.27089	49.1199	k__Bacteria	p__Firmicutes	c__Clostridia	o__Clostridiales	NA	NA	NA	46.70	2.13	1216723	1406	876	865	13007	90.41
9010	9010_17_2	1054889	2.92627	44.8989	k__Bacteria	p__Firmicutes	c__Clostridia	o__Clostridiales	NA	NA	NA	21.87	0.00	1054889	1224	852	861	53470	87.56
9010	9010_17_3	908880	15.842	47.2436	k__Bacteria	p__Firmicutes	c__Clostridia	o__Clostridiales	NA	NA	NA	32.27	0.00	908880	89	18591	10212	62673	88.41
9010	9010_17_4	961729	12.5616	45.9336	k__Bacteria	p__Firmicutes	c__Clostridia	o__Clostridiales	NA	NA	NA	48.28	0.00	961729	59	38559	16300	69934	89.87
9010	9010_18_0	3568226	2.67717	43.8877	k__Bacteria	p__Bacteroidetes	c__Bacteroidia	o__Bacteroidales	f__Porphyromonadaceae	g__Odoribacter	NA	83.34	7.12	3568226	2915	1420	1224	9355	90.52
9010	9010_19_1	2392619	9.01705	43.2279	k__Bacteria	p__Firmicutes	c__Clostridia	o__Clostridiales	f__Lachnospiraceae	NA	NA	61.19	4.31	2392619	1710	1705	1399	11679	87.41
9010	9010_19_2	3164497	12.0964	42.9625	k__Bacteria	p__Firmicutes	c__Clostridia	o__Clostridiales	f__Lachnospiraceae	NA	NA	85.58	5.56	3164497	890	6180	3555	42059	87.85
9010	9010_1_1	2698090	3.52548	48.9416	k__Bacteria	p__Firmicutes	c__Clostridia	o__Clostridiales	f__Peptostreptococcaceae_2	g__Clostridium_2	NA	60.91	20.20	2698090	2830	983	953	6861	88.09
9010	9010_1_2	2783579	4.02041	45.9943	k__Bacteria	p__Firmicutes	c__Clostridia	o__Clostridiales	f__Peptostreptococcaceae_2	g__Clostridium_2	NA	74.58	8.44	2783579	2221	1472	1253	11772	89.88
9010	9010_1_3	2752160	4.01404	48.5967	k__Bacteria	p__Firmicutes	c__Clostridia	o__Clostridiales	f__Peptostreptococcaceae_2	g__Clostridium_2	NA	75.47	7.75	2752160	2009	1700	1369	10675	89.92
9010	9010_1_4	1498272	2.83361	52.8058	k__Bacteria	p__Firmicutes	c__Clostridia	o__Clostridiales	NA	NA	NA	36.82	3.33	1498272	1437	1097	1042	6199	89.76
9010	9010_1_5	1313301	3.82034	50.8989	k__Bacteria	p__Firmicutes	c__Clostridia	o__Clostridiales	f__Peptostreptococcaceae_2	g__Clostridium_2	NA	37.62	1.75	1313301	1390	1004	944	4088	90.68
9010	9010_1_6	2600969	5.70539	48.5954	k__Bacteria	p__Firmicutes	c__Clostridia	o__Clostridiales	f__Peptostreptococcaceae_2	g__Clostridium_2	NA	78.01	7.20	2600969	1385	2554	1877	15801	86.75
9010	9010_1_7	755396	2.65838	44.0206	k__Bacteria	p__Firmicutes	c__Clostridia	o__Clostridiales	f__Peptostreptococcaceae_2	g__Clostridium_2	NA	15.51	0.00	755396	890	869	848	4741	89.27
9010	9010_1_8	576299	3.40319	52.4375	k__Bacteria	p__Firmicutes	c__Clostridia	o__Clostridiales	f__Lachnospiraceae	g__Pseudobutyrivibrio	NA	16.65	0.00	576299	677	845	851	3485	89.91
9010	9010_1_9	518642	2.68902	49.4389	k__Bacteria	p__Firmicutes	c__Clostridia	o__Clostridiales	f__Peptostreptococcaceae_3	g__Clostridium_3	s__Clostridium_thermocellum	4.97	0.00	518642	648	784	800	3639	92.72
9010	9010_20_1	1629193	3.16705	45.5837	k__Bacteria	p__Firmicutes	c__Clostridia	o__Clostridiales	f__Ruminococcaceae	g__Ruminococcus	NA	68.96	3.24	1629193	1384	1319	1177	6691	89.85
9010	9010_20_2	3158130	30.1696	48.3211	k__Bacteria	p__Firmicutes	c__Clostridia	o__Clostridiales	f__Ruminococcaceae	g__Ruminococcus	NA	97.99	1.05	3158130	661	10076	4777	105204	86.49
9010	9010_20_3	2718686	18.6477	47.0703	k__Bacteria	p__Firmicutes	c__Clostridia	o__Clostridiales	f__Ruminococcaceae	g__Ruminococcus	NA	97.63	0.12	2718686	350	20090	7767	95793	88.09
9010	9010_20_4	2808779	15.7252	44.6941	k__Bacteria	p__Firmicutes	c__Clostridia	o__Clostridiales	f__Ruminococcaceae	g__Ruminococcus	NA	97.65	1.36	2808779	279	47521	10067	212828	87.80
9010	9010_21_1	1680436	12.2736	41.371	k__Bacteria	p__Firmicutes	c__Clostridia	o__Clostridiales	f__Lachnospiraceae	g__Dorea	s__Dorea_longicatena	28.07	0.00	1680436	1093	1968	1537	11163	89.71
9010	9010_21_2	1204307	85.752	41.4858	NA	NA	NA	NA	NA	NA	NA	16.67	0.00	1204307	400	5430	3010	21107	87.52
9010	9010_21_4	1063997	57.2152	41.8274	k__Bacteria	p__Firmicutes	c__Clostridia	o__Clostridiales	f__Lachnospiraceae	g__Dorea	s__Dorea_longicatena	47.53	1.75	1063997	184	12499	5782	93165	88.70
9010	9010_22_1	3270940	5.7195	56.8888	k__Bacteria	p__Bacteroidetes	c__Bacteroidia	o__Bacteroidales	f__Rikenellaceae	g__Alistipes	NA	93.24	3.62	3270940	932	6241	3509	34148	88.91
9010	9010_22_2	3601848	7.62439	57.9366	k__Bacteria	p__Bacteroidetes	c__Bacteroidia	o__Bacteroidales	f__Rikenellaceae	g__Alistipes	NA	97.08	4.33	3601848	767	8950	4696	39123	89.65
9010	9010_22_3	3057152	13.3331	59.0518	k__Bacteria	p__Bacteroidetes	c__Bacteroidia	o__Bacteroidales	f__Rikenellaceae	g__Alistipes	NA	94.47	1.82	3057152	560	11058	5459	47754	87.74
9010	9010_22_4	2546879	35.097	51.0676	k__Bacteria	p__Bacteroidetes	c__Bacteroidia	o__Bacteroidales	f__Rikenellaceae	g__Alistipes	NA	99.52	1.06	2546879	243	43974	10480	137090	86.58
9010	9010_23_1	1874609	1.73985	56.81	k__Bacteria	p__Firmicutes	c__Clostridia	o__Clostridiales	NA	NA	NA	32.38	2.59	1874609	1458	1498	1285	8637	85.79
9010	9010_23_2	1735809	1.81771	58.796	k__Bacteria	p__Firmicutes	c__Clostridia	o__Clostridiales	NA	NA	NA	50.74	5.17	1735809	1012	2212	1715	25529	86.11
9010	9010_23_3	2784015	69.6917	56.7382	k__Bacteria	p__Firmicutes	c__Clostridia	o__Clostridiales	NA	NA	NA	95.30	7.75	2784015	542	31241	5136	124211	88.24
9010	9010_23_4	2256505	22.9307	57.1046	k__Bacteria	p__Firmicutes	c__Clostridia	o__Clostridiales	NA	NA	NA	91.28	5.21	2256505	479	14116	4710	100741	87.26
9010	9010_23_5	2303107	69.6387	58.5655	k__Bacteria	p__Firmicutes	c__Clostridia	o__Clostridiales	NA	NA	NA	92.28	3.69	2303107	352	20441	6542	112768	89.16
9010	9010_23_6	575540	2.92273	57.961	NA	NA	NA	NA	NA	NA	NA	0.00	0.00	575540	282	2975	2040	31103	85.35
9010	9010_24_1	876405	7.44165	37.4631	NA	NA	NA	NA	NA	NA	NA	4.17	0.00	876405	844	1085	1038	8251	89.27
9010	9010_24_2	817067	150.156	36.9293	k__Bacteria	p__Firmicutes	c__Clostridia	o__Clostridiales	NA	NA	NA	20.07	2.20	817067	354	4049	2308	19542	87.81
9010	9010_24_3	1202543	85.153	37.0384	k__Bacteria	p__Firmicutes	c__Clostridia	o__Clostridiales	NA	NA	NA	24.56	0.00	1202543	279	11455	4310	200080	87.47
9010	9010_25_1	2581305	3.93829	57.5142	k__Bacteria	p__Firmicutes	c__Clostridia	o__Clostridiales	NA	NA	NA	85.20	7.27	2581305	1151	3361	2242	26648	87.09
9010	9010_25_2	3930958	156.984	54.1816	k__Bacteria	p__Firmicutes	c__Clostridia	o__Clostridiales	NA	NA	NA	94.63	6.22	3930958	639	25172	6151	115769	88.08
9010	9010_25_3	2561542	240.744	53.172	k__Bacteria	p__Firmicutes	c__Clostridia	o__Clostridiales	f__Ruminococcaceae	NA	NA	97.27	3.01	2561542	298	75182	8595	259694	88.80
9010	9010_25_4	2307695	53.5147	51.3974	k__Bacteria	p__Firmicutes	c__Clostridia	o__Clostridiales	NA	NA	NA	93.94	2.24	2307695	187	74416	12340	233673	86.38
9010	9010_26_0	3394473	3.10461	59.0712	k__Bacteria	p__Proteobacteria	c__Deltaproteobacteria	o__Desulfovibrionales	f__Desulfovibrionaceae	g__Desulfovibrio	NA	79.12	2.50	3394473	2346	1774	1446	8909	84.04
9010	9010_27_0	2394318	3.86352	50.8877	k__Bacteria	p__Firmicutes	c__Clostridia	o__Clostridiales	f__Ruminococcaceae	NA	NA	65.61	6.79	2394318	2265	1162	1057	10890	86.66
9010	9010_29_1	2631272	21.005	57.2319	k__Bacteria	p__Firmicutes	c__Clostridia	o__Clostridiales	NA	NA	NA	90.81	16.04	2631272	1111	3735	2368	30012	85.82
9010	9010_29_2	2529662	6.05843	53.8744	k__Bacteria	p__Firmicutes	c__Clostridia	o__Clostridiales	NA	NA	NA	94.94	3.48	2529662	570	9082	4438	46651	85.25
9010	9010_29_3	634437	10.1181	53.9507	k__Bacteria	p__Firmicutes	c__Clostridia	o__Clostridiales	NA	NA	NA	5.17	0.00	634437	337	3235	1882	32485	85.58
9010	9010_2_11	3628974	6.62059	41.7042	k__Bacteria	p__Bacteroidetes	c__Bacteroidia	o__Bacteroidales	f__Bacteroidaceae	g__Bacteroides	NA	50.96	5.06	3628974	1468	3529	2472	31428	89.92
9010	9010_2_12	2046844	5.22976	41.7294	k__Bacteria	p__Bacteroidetes	c__Bacteroidia	o__Bacteroidales	f__Bacteroidaceae	g__Bacteroides	s__Bacteroides_xylanisolvens	8.62	0.00	2046844	1118	2405	1830	17004	90.02
9010	9010_2_13	2042602	4.86137	41.4646	k__Bacteria	p__Bacteroidetes	c__Bacteroidia	o__Bacteroidales	f__Bacteroidaceae	g__Bacteroides	NA	16.85	1.72	2042602	1051	2707	1943	23852	90.70
9010	9010_2_2	4021456	3.81757	42.1851	k__Bacteria	p__Bacteroidetes	c__Bacteroidia	o__Bacteroidales	f__Bacteroidaceae	g__Bacteroides	NA	77.32	6.32	4021456	2607	1894	1542	18293	90.32
9010	9010_2_3	6271428	6.96548	42.8342	k__Bacteria	p__Bacteroidetes	c__Bacteroidia	o__Bacteroidales	f__Bacteroidaceae	g__Bacteroides	s__Bacteroides_thetaiotaomicron	91.42	6.03	6271428	1994	4987	3145	86591	89.91
9010	9010_31_0	2616616	6.62205	52.4374	k__Bacteria	p__Firmicutes	c__Clostridia	o__Clostridiales	NA	NA	NA	82.37	9.40	2616616	2175	1415	1203	6565	91.06
9010	9010_32_1	2902397	10.0422	42.0103	k__Bacteria	p__Firmicutes	c__Clostridia	o__Clostridiales	f__Lachnospiraceae	g__Blautia	NA	57.33	2.95	2902397	1064	4660	2727	33821	89.51
9010	9010_32_2	3365933	10.7905	41.5832	k__Bacteria	p__Firmicutes	c__Clostridia	o__Clostridiales	f__Lachnospiraceae	g__Blautia	NA	79.82	5.75	3365933	996	6471	3379	39299	89.98
9010	9010_33_1	1389511	3.89864	28.4504	k__Bacteria	p__Firmicutes	c__Clostridia	o__Clostridiales	f__Peptostreptococcaceae_3	g__Clostridium_3	NA	73.43	8.09	1389511	868	1962	1600	9891	87.02
9010	9010_33_2	773286	5.40968	28.1195	k__Bacteria	p__Firmicutes	c__Clostridia	o__Clostridiales	NA	NA	NA	40.32	4.31	773286	814	1011	949	4149	88.85
9010	9010_33_3	1531993	10.3748	28.5569	k__Bacteria	p__Firmicutes	c__Clostridia	o__Clostridiales	NA	NA	NA	74.88	0.31	1531993	161	20442	9515	46406	87.76
9010	9010_33_4	1654741	41.4791	33.758	k__Bacteria	p__Firmicutes	c__Clostridia	o__Clostridiales	NA	NA	NA	75.33	0.89	1654741	69	83091	23981	197120	89.35
9010	9010_33_5	1337759	8.92363	31.2362	k__Bacteria	p__Firmicutes	c__Clostridia	o__Clostridiales	NA	NA	NA	75.55	2.01	1337759	63	116289	21234	158342	88.69
9010	9010_33_6	1621220	89.619	34.1602	k__Bacteria	p__Firmicutes	c__Clostridia	o__Clostridiales	NA	NA	NA	78.84	1.90	1621220	47	192567	34494	307531	86.61
9010	9010_34_1	1069913	2.79466	52.1353	k__Bacteria	p__Tenericutes	c__Mollicutes	o__Erysipelotrichales	f__Erysipelotrichaceae	g__Solobacterium	NA	40.08	5.85	1069913	1159	947	923	8209	90.13
9010	9010_34_2	1284109	10.8098	43.1034	k__Bacteria	p__Tenericutes	c__Mollicutes	o__Erysipelotrichales	f__Erysipelotrichaceae	g__Solobacterium	NA	42.45	0.94	1284109	220	12037	5836	49840	89.36
9010	9010_34_3	908225	7.70099	43.1927	k__Bacteria	p__Tenericutes	c__Mollicutes	o__Erysipelotrichales	f__Erysipelotrichaceae	g__Solobacterium	NA	47.95	0.00	908225	211	7337	4304	28035	88.72
9010	9010_35_0	2374364	8.03368	38.0589	k__Bacteria	p__Tenericutes	c__Mollicutes	o__Erysipelotrichales	f__Erysipelotrichaceae	g__Solobacterium	NA	75.41	1.55	2374364	1841	1492	1289	9356	87.09
9010	9010_36_1	1416024	8.79518	29.8826	k__Bacteria	p__Tenericutes	c__Mollicutes	o__Erysipelotrichales	f__Erysipelotrichaceae	NA	NA	39.46	3.51	1416024	839	2182	1687	13042	90.40
9010	9010_36_3	1055795	55.4523	30.2396	k__Bacteria	p__Tenericutes	c__Mollicutes	o__Erysipelotrichales	f__Erysipelotrichaceae	NA	NA	36.16	1.64	1055795	170	12595	6210	29463	89.82
9010	9010_36_4	844121	30.6199	30.6419	k__Bacteria	p__Tenericutes	c__Mollicutes	o__Erysipelotrichales	f__Erysipelotrichaceae	NA	NA	42.11	0.00	844121	100	21527	8441	70111	92.34
9010	9010_37_1	5520654	60.5802	47.0759	k__Bacteria	p__Bacteroidetes	c__Bacteroidia	o__Bacteroidales	f__Bacteroidaceae	g__Bacteroides	s__Bacteroides_uniformis	97.83	14.76	5520654	1073	13221	5145	70120	91.03
9010	9010_37_2	5811976	53.3286	44.3824	k__Bacteria	p__Bacteroidetes	c__Bacteroidia	o__Bacteroidales	f__Bacteroidaceae	g__Bacteroides	NA	98.86	1.00	5811976	341	47251	17043	144538	90.64
9010	9010_37_3	5171976	118.24	47.1817	k__Bacteria	p__Bacteroidetes	c__Bacteroidia	o__Bacteroidales	f__Bacteroidaceae	g__Bacteroides	s__Bacteroides_vulgatus	99.25	1.64	5171976	327	98356	15816	345720	89.76
9010	9010_38_0	2456892	3.10016	55.8201	k__Bacteria	p__Firmicutes	c__Clostridia	o__Clostridiales	NA	NA	NA	70.41	9.91	2456892	1867	1591	1315	12504	89.02
9010	9010_39_0	3037434	1.92453	57.0664	k__Bacteria	p__Firmicutes	c__Clostridia	o__Clostridiales	f__Ruminococcaceae	NA	NA	72.87	2.05	3037434	1731	2377	1754	14140	86.32
9010	9010_3_11	1586444	10.8908	54.8114	k__Bacteria	p__Firmicutes	c__Clostridia	o__Clostridiales	f__Ruminococcaceae	g__Faecalibacterium	NA	23.36	0.89	1586444	943	2314	1682	12101	86.68
9010	9010_3_12	1755508	21.3407	56.6171	k__Bacteria	p__Firmicutes	c__Clostridia	o__Clostridiales	f__Ruminococcaceae	g__Faecalibacterium	NA	60.45	4.54	1755508	734	3661	2391	24593	85.11
9010	9010_3_2	2822836	15.7918	57.0218	k__Bacteria	p__Firmicutes	c__Clostridia	o__Clostridiales	f__Ruminococcaceae	g__Faecalibacterium	NA	63.62	7.47	2822836	1450	2783	1946	19051	86.81
9010	9010_3_3	2300780	9.95147	58.9295	k__Bacteria	p__Firmicutes	c__Clostridia	o__Clostridiales	f__Ruminococcaceae	g__Faecalibacterium	NA	49.03	8.93	2300780	1264	2480	1820	39043	85.80
9010	9010_3_4	1963755	7.48873	59.0333	k__Bacteria	p__Firmicutes	c__Clostridia	o__Clostridiales	f__Ruminococcaceae	g__Faecalibacterium	NA	41.59	9.82	1963755	1116	2392	1759	55601	86.00
9010	9010_3_5	2315333	11.313	58.3949	k__Bacteria	p__Firmicutes	c__Clostridia	o__Clostridiales	f__Ruminococcaceae	g__Faecalibacterium	NA	84.15	3.74	2315333	956	3772	2421	30653	86.70
9010	9010_3_6	3228816	84.7013	53.8484	k__Bacteria	p__Firmicutes	c__Clostridia	o__Clostridiales	f__Ruminococcaceae	g__Faecalibacterium	NA	97.78	9.14	3228816	952	9673	3391	166681	86.84
9010	9010_3_7	3270817	80.7198	54.0061	k__Bacteria	p__Firmicutes	c__Clostridia	o__Clostridiales	f__Ruminococcaceae	NA	NA	97.69	4.45	3270817	913	11953	3582	70623	87.37
9010	9010_3_8	2452600	28.1517	56.7235	k__Bacteria	p__Firmicutes	c__Clostridia	o__Clostridiales	f__Ruminococcaceae	g__Faecalibacterium	NA	92.19	9.92	2452600	656	8518	3738	59923	87.49
9010	9010_40_1	3278960	42.8449	43.2593	k__Bacteria	p__Firmicutes	c__Clostridia	o__Clostridiales	NA	NA	NA	96.43	7.11	3278960	808	9202	4058	48194	88.50
9010	9010_40_2	2170336	13.8584	43.4105	k__Bacteria	p__Firmicutes	c__Clostridia	o__Clostridiales	NA	NA	NA	60.29	2.11	2170336	737	5482	2944	27474	87.91
9010	9010_41_0	1479029	1.78068	47.4313	k__Bacteria	p__Firmicutes	c__Clostridia	o__Clostridiales	f__Ruminococcaceae	NA	NA	41.22	1.08	1479029	1687	910	876	6996	92.23
9010	9010_42_1	1187899	7.03517	44.8311	k__Bacteria	p__Firmicutes	c__Clostridia	o__Clostridiales	f__Ruminococcaceae	NA	NA	34.97	3.45	1187899	1384	872	858	4365	90.60
9010	9010_42_2	720738	4.21928	43.2441	k__Bacteria	p__Firmicutes	c__Clostridia	o__Clostridiales	NA	NA	NA	18.39	0.00	720738	260	4188	2772	15042	88.06
9010	9010_43_1	1325989	2.4032	50.8368	k__Bacteria	p__Firmicutes	c__Clostridia	o__Clostridiales	NA	NA	NA	49.07	3.00	1325989	1283	1111	1033	6319	88.61
9010	9010_43_2	2571672	7.45968	50.8469	k__Bacteria	p__Firmicutes	c__Clostridia	o__Clostridiales	NA	NA	NA	97.76	1.68	2571672	171	48375	15039	147506	87.05
9010	9010_45_0	2549697	3.07408	42.1867	k__Bacteria	p__Firmicutes	c__Clostridia	o__Clostridiales	NA	NA	NA	44.86	7.18	2549697	2695	1006	946	5787	91.33
9010	9010_46_0	1531332	2.59061	62.7246	k__Bacteria	p__Actinobacteria	c__Actinobacteria	o__Actinomycetales	f__Actinomycetaceae	g__Actinomyces	NA	50.59	9.97	1531332	1610	986	951	4614	87.04
9010	9010_47_0	3844071	7.92146	42.6518	k__Bacteria	p__Firmicutes	c__Clostridia	o__Clostridiales	f__Lachnospiraceae	g__Roseburia	NA	81.15	7.84	3844071	1480	3944	2597	33814	88.86
9010	9010_48_1	3143517	24.111	41.3366	k__Bacteria	p__Firmicutes	c__Clostridia	o__Clostridiales	f__Lachnospiraceae	g__Lachnobacterium	NA	96.30	5.20	3143517	608	10359	5170	65731	89.70
9010	9010_48_2	3585396	220.674	42.8838	k__Bacteria	p__Firmicutes	c__Clostridia	o__Clostridiales	f__Lachnospiraceae	g__Lachnobacterium	NA	99.20	6.96	3585396	471	54352	7612	212443	89.31
9010	9010_48_3	2725450	159.186	41.4272	k__Bacteria	p__Firmicutes	c__Clostridia	o__Clostridiales	f__Lachnospiraceae	NA	NA	95.69	2.77	2725450	359	57341	7591	348918	89.27
9010	9010_49_0	2502587	3.84927	47.8516	k__Bacteria	p__Proteobacteria	c__Betaproteobacteria	o__Burkholderiales	f__Sutterellaceae	g__Sutterella	NA	95.09	1.88	2502587	1451	2251	1724	11651	88.88
9010	9010_4_1	2223523	3.22318	60.3923	k__Bacteria	p__Firmicutes	c__Clostridia	o__Clostridiales	NA	NA	NA	46.83	11.12	2223523	1303	2310	1706	20574	87.11
9010	9010_4_2	1389381	1.78939	57.4611	k__Bacteria	p__Firmicutes	c__Clostridia	o__Clostridiales	NA	NA	NA	30.53	0.00	1389381	1224	1280	1135	6796	86.25
9010	9010_4_3	1520858	2.4447	58.3707	k__Bacteria	p__Firmicutes	c__Clostridia	o__Clostridiales	NA	NA	NA	41.14	10.34	1520858	1211	1451	1255	7351	85.91
9010	9010_4_4	1372630	2.63668	56.8884	k__Bacteria	p__Firmicutes	c__Clostridia	o__Clostridiales	NA	NA	NA	38.75	2.41	1372630	1167	1324	1176	7073	86.96
9010	9010_4_5	563920	2.48373	56.9054	k__Bacteria	p__Firmicutes	c__Clostridia	o__Clostridiales	NA	NA	NA	12.23	0.00	563920	747	736	754	2121	88.74
9010	9010_50_0	2833157	4.97718	35.9524	k__Bacteria	p__Firmicutes	c__Clostridia	o__Clostridiales	f__Lachnospiraceae	NA	NA	82.77	7.13	2833157	1423	2814	1990	15402	89.24
9010	9010_51_0	5108693	5.76124	44.5463	k__Bacteria	p__Bacteroidetes	c__Bacteroidia	o__Bacteroidales	f__Porphyromonadaceae	NA	NA	98.41	6.09	5108693	1399	5874	3651	34147	90.47
9010	9010_52_0	2824994	4.01575	54.7346	k__Bacteria	p__Firmicutes	c__Clostridia	o__Clostridiales	f__Ruminococcaceae	NA	NA	87.27	7.26	2824994	1372	3063	2059	15966	85.16
9010	9010_53_1	807351	3.62003	41.412	k__Bacteria	p__Firmicutes	c__Clostridia	o__Clostridiales	NA	NA	NA	30.37	0.00	807351	1008	793	800	8499	90.88
9010	9010_53_2	3223215	11.5777	47.6704	k__Bacteria	p__Firmicutes	c__Clostridia	o__Clostridiales	NA	NA	NA	97.76	1.01	3223215	231	46566	13953	119550	90.27
9010	9010_54_0	2836156	4.36924	50.6802	k__Bacteria	p__Bacteroidetes	c__Bacteroidia	o__Bacteroidales	f__Porphyromonadaceae_2	NA	NA	92.59	4.97	2836156	1358	2890	2088	60548	91.12
9010	9010_55_1	3122384	19.8014	41.4546	k__Bacteria	p__Firmicutes	c__Clostridia	o__Clostridiales	f__Lachnospiraceae	NA	NA	96.83	2.79	3122384	768	10531	4065	49527	88.36
9010	9010_55_2	2831909	20.7315	42.5024	k__Bacteria	p__Firmicutes	c__Clostridia	o__Clostridiales	f__Lachnospiraceae	g__Dorea	NA	97.79	0.35	2831909	341	25236	8304	119492	88.27
9010	9010_55_3	2644273	36.12	42.4211	k__Bacteria	p__Firmicutes	c__Clostridia	o__Clostridiales	NA	NA	NA	97.09	0.89	2644273	190	58079	13917	144132	91.74
9010	9010_56_1	3250367	55.9257	38.7989	k__Bacteria	p__Firmicutes	c__Clostridia	o__Clostridiales	NA	NA	NA	94.05	3.38	3250367	562	13112	5783	64603	83.15
9010	9010_56_2	2869936	37.0582	38.432	k__Bacteria	p__Firmicutes	c__Clostridia	o__Clostridiales	NA	NA	NA	93.04	3.49	2869936	554	11579	5180	66804	84.10
9010	9010_57_0	2816938	7.07406	45.35	k__Bacteria	p__Firmicutes	c__Clostridia	o__Clostridiales	NA	NA	NA	85.21	4.20	2816938	1339	3089	2103	16598	90.13
9010	9010_59_1	3583949	67.4514	29.5756	k__Bacteria	p__Firmicutes	c__Clostridia	o__Clostridiales	f__Peptostreptococcaceae	g__Clostridium	NA	91.56	8.27	3583949	815	9867	4397	247817	86.16
9010	9010_59_2	2903069	70.2092	30.5523	k__Bacteria	p__Firmicutes	c__Clostridia	o__Clostridiales	f__Peptostreptococcaceae	g__Clostridium	NA	91.89	5.13	2903069	380	17617	7639	72633	84.97
9010	9010_5_1	2188915	3.57353	56.1107	k__Bacteria	p__Firmicutes	c__Clostridia	o__Clostridiales	NA	NA	NA	62.03	3.82	2188915	2115	1120	1034	6348	89.96
9010	9010_5_2	2986722	4.13946	55.8459	k__Bacteria	p__Firmicutes	c__Clostridia	o__Clostridiales	NA	NA	NA	84.05	8.74	2986722	1967	1818	1518	8678	86.22
9010	9010_5_3	3438433	3.49303	56.1745	k__Bacteria	p__Firmicutes	c__Clostridia	o__Clostridiales	NA	NA	NA	95.04	2.82	3438433	1357	3836	2533	30884	87.18
9010	9010_5_4	3458230	1.32115	59.3184	k__Bacteria	p__Firmicutes	c__Clostridia	o__Clostridiales	NA	NA	NA	81.44	4.14	3458230	1210	5552	2858	36160	88.91
9010	9010_5_5	3566360	2.2685	57.2584	k__Bacteria	p__Firmicutes	c__Clostridia	o__Clostridiales	NA	NA	NA	98.19	6.00	3566360	663	12938	5379	183390	87.39
9010	9010_60_0	1035741	3.38893	51.0254	k__Bacteria	p__Firmicutes	c__Clostridia	o__Clostridiales	NA	NA	NA	16.27	0.00	1035741	1355	751	764	3891	90.45
9010	9010_61_0	2503607	1.91644	45.2076	k__Bacteria	p__Firmicutes	c__Clostridia	o__Clostridiales	NA	NA	NA	86.29	9.27	2503607	1306	2629	1917	14965	86.19
9010	9010_62_1	661701	23.9064	44.8296	NA	NA	NA	NA	NA	NA	NA	0.00	0.00	661701	256	5523	2584	21638	87.08
9010	9010_62_2	675280	101.682	48.8505	k__Bacteria	p__Firmicutes	c__Clostridia	o__Clostridiales	f__Lachnospiraceae	g__Blautia	NA	37.00	0.00	675280	105	28998	6431	64885	88.27
9010	9010_63_0	3117592	8.09676	37.3777	k__Bacteria	p__Firmicutes	c__Clostridia	o__Clostridiales	NA	NA	NA	90.51	3.78	3117592	1273	3450	2449	23358	85.84
9010	9010_64_0	3621946	6.15901	41.7496	k__Bacteria	p__Firmicutes	c__Clostridia	o__Clostridiales	f__Lachnospiraceae	NA	NA	91.02	5.83	3621946	1255	4797	2886	22127	90.04
9010	9010_65_0	1696046	1.81075	57.1266	k__Bacteria	p__Firmicutes	c__Clostridia	o__Clostridiales	NA	NA	NA	68.27	6.49	1696046	1183	1765	1433	8907	88.05
9010	9010_66_0	2689614	8.9612	43.8577	k__Bacteria	p__Firmicutes	c__Clostridia	o__Clostridiales	NA	NA	NA	85.88	3.27	2689614	1144	3338	2351	15776	90.59
9010	9010_68_1	609401	96.2841	40.7327	k__Bacteria	p__Firmicutes	c__Clostridia	o__Clostridiales	f__Peptostreptococcaceae_3	g__Clostridium_3	NA	0.16	0.00	609401	240	8960	2539	126836	86.68
9010	9010_68_2	979851	285.01	41.7078	k__Bacteria	p__Firmicutes	c__Clostridia	o__Clostridiales	NA	NA	NA	56.14	0.00	979851	156	13064	6281	49508	90.40
9010	9010_68_3	588855	315.654	42.3691	NA	NA	NA	NA	NA	NA	NA	12.50	0.00	588855	129	9855	4564	39096	88.36
9010	9010_69_0	967718	1.15464	53.8856	k__Bacteria	p__Firmicutes	c__Clostridia	o__Clostridiales	NA	NA	NA	26.89	2.35	967718	1031	1001	938	4190	86.86
9010	9010_6_1	2342699	7.93956	45.1942	k__Bacteria	p__Firmicutes	c__Clostridia	o__Clostridiales	f__Lachnospiraceae	g__Blautia	NA	31.90	1.75	2342699	2132	1188	1098	21386	88.63
9010	9010_6_2	4654336	19.3381	42.6395	k__Bacteria	p__Firmicutes	c__Clostridia	o__Clostridiales	f__Lachnospiraceae	g__Blautia	NA	90.21	10.55	4654336	1932	3859	2409	21669	86.68
9010	9010_6_3	3344151	12.65	44.1746	k__Bacteria	p__Firmicutes	c__Clostridia	o__Clostridiales	f__Lachnospiraceae	g__Blautia	NA	75.28	3.88	3344151	1702	2879	1964	19281	86.79
9010	9010_70_2	612453	29.1016	40.8639	k__Bacteria	p__Firmicutes	c__Clostridia	o__Clostridiales	f__Lachnospiraceae	g__Ruminococcus	NA	34.48	0.00	612453	114	18281	5372	34014	89.67
9010	9010_71_1	2696032	10.7835	61.6231	k__Bacteria	p__Firmicutes	c__Clostridia	o__Clostridiales	NA	NA	NA	89.39	8.04	2696032	906	5453	2975	44408	87.60
9010	9010_71_2	2071162	3.46494	47.9661	k__Bacteria	p__Firmicutes	c__Clostridia	o__Clostridiales	NA	NA	NA	96.57	2.09	2071162	275	17141	7531	121762	88.33
9010	9010_72_0	1168455	1.60568	51.3717	k__Bacteria	p__Firmicutes	c__Clostridia	o__Clostridiales	NA	NA	NA	17.86	0.00	1168455	1249	964	935	6563	91.98
9010	9010_73_1	654127	2.68176	51.3348	k__Bacteria	p__Firmicutes	c__Clostridia	o__Clostridiales	f__Ruminococcaceae	NA	NA	25.33	0.00	654127	97	15819	6743	75746	85.80
9010	9010_74_0	3935223	13.3989	37.781	k__Bacteria	p__Firmicutes	c__Clostridia	o__Clostridiales	NA	NA	NA	97.99	3.47	3935223	967	10835	4069	121730	90.22
9010	9010_75_0	1917758	2.21843	59.9114	k__Bacteria	p__Firmicutes	c__Clostridia	o__Clostridiales	f__Ruminococcaceae	NA	NA	64.65	0.97	1917758	956	2758	2006	21908	83.38
9010	9010_76_0	1881220	1.02376	49.9573	k__Bacteria	p__Firmicutes	c__Clostridia	o__Clostridiales	NA	NA	NA	58.38	3.81	1881220	1391	1588	1352	7003	90.41
9010	9010_77_0	2343498	4.71471	54.5234	k__Bacteria	p__Bacteroidetes	c__Bacteroidia	o__Bacteroidales	f__Rikenellaceae	g__Alistipes	NA	95.19	3.44	2343498	882	4014	2657	16984	86.18
9010	9010_78_1	3170396	26.4722	39.6286	k__Bacteria	p__Firmicutes	c__Clostridia	o__Clostridiales	f__Lachnospiraceae	g__Lachnobacterium	NA	96.78	1.58	3170396	384	25264	8256	138505	88.00
9010	9010_78_2	3084618	48.8788	39.6595	k__Bacteria	p__Firmicutes	c__Clostridia	o__Clostridiales	f__Lachnospiraceae	g__Lachnobacterium	NA	97.78	3.13	3084618	368	27687	8382	219745	89.73
9010	9010_79_0	3550499	39.7637	29.0845	k__Bacteria	p__Firmicutes	c__Clostridia	o__Clostridiales	f__Peptostreptococcaceae	g__Clostridium	NA	100.00	2.32	3550499	739	14639	4804	66588	86.71
9010	9010_7_1	3853804	43.6751	40.3291	k__Bacteria	p__Firmicutes	c__Clostridia	o__Clostridiales	f__Lachnospiraceae	g__Blautia	s__Blautia_wexlerae	35.25	6.14	3853804	1578	4247	2442	70956	85.40
9010	9010_7_2	3466238	88.1848	42.255	k__Bacteria	p__Firmicutes	c__Clostridia	o__Clostridiales	f__Lachnospiraceae	g__Blautia	s__Blautia_wexlerae	90.02	9.74	3466238	1556	3714	2227	50092	86.86
9010	9010_7_3	1365541	15.9516	42.5222	k__Bacteria	p__Firmicutes	c__Clostridia	o__Clostridiales	f__Lachnospiraceae	g__Blautia	NA	23.68	0.00	1365541	1317	1130	1036	7987	88.39
9010	9010_7_4	2608991	17.1745	42.2576	k__Bacteria	p__Firmicutes	c__Clostridia	o__Clostridiales	f__Lachnospiraceae	g__Blautia	NA	57.69	0.00	2608991	771	6047	3383	73686	88.12
9010	9010_80_0	3284011	1.97458	50.442	k__Bacteria	p__Firmicutes	c__Clostridia	o__Clostridiales	f__Ruminococcaceae	NA	NA	97.52	2.03	3284011	735	8261	4468	39086	88.03
9010	9010_81_0	612813	4.75265	45.1608	NA	NA	NA	NA	NA	NA	NA	2.08	0.00	612813	714	853	858	3518	91.94
9010	9010_82_0	718786	1.56315	54.7866	k__Bacteria	p__Firmicutes	c__Bacilli	o__Bacillales_2	f__Paenibacillaceae	NA	NA	11.00	1.72	718786	871	824	825	4168	91.15
9010	9010_83_0	3130052	8.49003	31.6608	k__Bacteria	p__Tenericutes	c__Mollicutes	o__Erysipelotrichales	f__Erysipelotrichaceae	NA	NA	98.11	4.85	3130052	635	8791	4929	37395	87.44
9010	9010_84_0	3059128	63.6379	42.4211	k__Bacteria	p__Firmicutes	c__Clostridia	o__Clostridiales	f__Lachnospiraceae	g__Ruminococcus	NA	99.36	4.26	3059128	624	16761	4902	92683	88.33
9010	9010_85_0	2476554	14.5833	44.8845	k__Bacteria	p__Firmicutes	c__Clostridia	o__Clostridiales	NA	NA	NA	97.87	1.48	2476554	614	6766	4033	28620	85.55
9010	9010_86_0	2043762	5.68948	47.6262	k__Bacteria	p__Proteobacteria	c__Alphaproteobacteria	NA	NA	NA	NA	96.24	3.32	2043762	588	6198	3475	27572	89.65
9010	9010_87_0	3157067	124.777	53.3608	k__Bacteria	p__Firmicutes	c__Clostridia	o__Clostridiales	NA	NA	NA	88.93	3.12	3157067	558	37506	5657	117185	88.45
9010	9010_88_0	2057871	10.739	59.0433	k__Bacteria	p__Firmicutes	c__Clostridia	o__Clostridiales	f__Ruminococcaceae	NA	NA	88.03	3.08	2057871	521	7717	3949	140845	85.27
9010	9010_89_1	1312080	3.50218	26.7671	k__Bacteria	NA	NA	NA	NA	NA	NA	90.18	4.49	1312080	338	7071	3881	42049	90.84
9010	9010_89_2	1411956	7.17867	26.5634	k__Bacteria	NA	NA	NA	NA	NA	NA	93.82	3.93	1411956	131	20647	10778	75782	91.55
9010	9010_8_1	4370501	49.9679	56.6124	k__Bacteria	p__Firmicutes	c__Clostridia	o__Clostridiales	f__Ruminococcaceae	NA	NA	93.81	7.68	4370501	1620	5071	2697	63989	87.08
9010	9010_8_2	2189719	8.36738	57.5882	k__Bacteria	p__Firmicutes	c__Clostridia	o__Clostridiales	f__Ruminococcaceae	NA	NA	45.32	5.36	2189719	1195	2399	1832	32824	88.11
9010	9010_8_3	2572105	9.32651	58.1745	k__Bacteria	p__Firmicutes	c__Clostridia	o__Clostridiales	f__Ruminococcaceae	NA	NA	80.80	2.72	2572105	907	4608	2835	27729	87.80
9010	9010_8_4	2933525	6.34211	55.599	k__Bacteria	p__Firmicutes	c__Clostridia	o__Clostridiales	f__Ruminococcaceae	NA	NA	96.19	1.55	2933525	719	6781	4080	78270	84.37
9010	9010_8_5	2774165	26.8698	58.2484	k__Bacteria	p__Firmicutes	c__Clostridia	o__Clostridiales	f__Ruminococcaceae	NA	NA	94.77	8.53	2774165	676	8009	4103	34601	87.33
9010	9010_90_0	2094932	1.74734	53.7074	k__Bacteria	p__Actinobacteria	c__Actinobacteria	o__Coriobacteriales	f__Coriobacteriaceae	NA	NA	100.00	2.29	2094932	488	14862	4292	51149	89.85
9010	9010_91_0	2970792	20.6489	28.365	k__Bacteria	p__Firmicutes	c__Clostridia	o__Clostridiales	f__Peptostreptococcaceae	g__Clostridium	NA	98.94	1.53	2970792	438	15542	6782	66878	84.13
9010	9010_92_0	3199455	55.4571	46.9992	k__Bacteria	p__Firmicutes	c__Clostridia	o__Clostridiales	f__Lachnospiraceae	NA	NA	97.80	1.16	3199455	456	22311	7016	110949	88.35
9010	9010_93_0	1112414	4.55074	26.2201	k__Bacteria	NA	NA	NA	NA	NA	NA	87.53	7.30	1112414	418	3902	2661	15816	91.15
9010	9010_94_0	3403214	30.9273	45.4379	k__Bacteria	p__Firmicutes	c__Clostridia	o__Clostridiales	f__Lachnospiraceae	g__Roseburia	NA	99.44	1.99	3403214	408	38273	8341	135241	89.45
9010	9010_95_0	3539603	102.642	47.5821	k__Bacteria	p__Firmicutes	c__Clostridia	o__Clostridiales	f__Lachnospiraceae	NA	NA	99.52	5.16	3539603	390	39563	9075	122287	89.14
9010	9010_96_0	3992445	60.0277	43.3359	k__Bacteria	p__Firmicutes	c__Clostridia	o__Clostridiales	NA	NA	NA	98.10	3.06	3992445	379	47014	10534	149155	89.19
9010	9010_97_0	1584506	5.33686	45.6049	k__Bacteria	p__Firmicutes	c__Clostridia	o__Clostridiales	NA	NA	NA	93.15	4.78	1584506	360	8945	4401	47576	90.02
9010	9010_99_0	3216739	24.982	45.7303	k__Bacteria	p__Firmicutes	c__Clostridia	o__Clostridiales	f__Lachnospiraceae	g__Blautia	NA	98.36	4.74	3216739	346	34503	9296	151057	87.52
9010	9010_9_1	833150	2.0892	56.7699	k__Bacteria	p__Firmicutes	c__Clostridia	o__Clostridiales	NA	NA	NA	11.78	1.72	833150	365	3402	2282	11130	88.68
