# Supplementary material for: MetaHiC phage-bacteria infection network reveals active cycling phages of the healthy human gut
Source: eLife. 2021 Feb 26;10:e60608. doi: 10.7554/eLife.60608 (PMC7963479; doi:10.7554/eLife.60608)
Supplement: Supplementary file 5. — Comma separated file describing all the binned contigs present in MAGs: sample, contig ID, contig size, contig coverage, contig GC%, associated bin. [file elife-60608-supp5.zip]

Archive with 1 entries (1 files):
- supplementary_File_5.csv
