# Supplementary material for: MetaHiC phage-bacteria infection network reveals active cycling phages of the healthy human gut
Source: eLife. 2021 Feb 26;10:e60608. doi: 10.7554/eLife.60608 (PMC7963479; doi:10.7554/eLife.60608)
Supplement: Supplementary file 5. — Comma separated file describing all the binned contigs present in MAGs: sample, contig ID, contig size, contig coverage, contig GC%, associated bin. [file elife-60608-supp5.zip › supplementary_File_5.csv]

10015	NODE_100055_length_9573	9573	16.24040	44.37	10015_10_1
10015	NODE_100382_length_4941	4941	15.23260	42.32	10015_10_1
10015	NODE_10114_length_4796	4796	20.0510	41.72	10015_10_1
10015	NODE_101271_length_2360	2360	13.83510	42.97	10015_10_1
10015	NODE_101669_length_2314	2314	12.9160	41.57	10015_10_1
10015	NODE_101722_length_1132	1132	5.270760	29.51	10015_10_1
10015	NODE_102215_length_2753	2753	13.07850	40.17	10015_10_1
10015	NODE_102725_length_899	899	18.89650	42.83	10015_10_1
10015	NODE_103054_length_5881	5881	14.29770	44.16	10015_10_1
10015	NODE_103139_length_1557	1557	17.7910	37.70	10015_10_1
10015	NODE_103219_length_591	591	4.881330	36.55	10015_10_1
10015	NODE_104111_length_529	529	11.48930	40.83	10015_10_1
10015	NODE_104148_length_2457	2457	13.64780	45.26	10015_10_1
10015	NODE_104704_length_2944	2944	15.09940	42.93	10015_10_1
10015	NODE_104802_length_1303	1303	16.08920	40.91	10015_10_1
10015	NODE_1054_length_5461	5461	13.74680	43.23	10015_10_1
10015	NODE_105886_length_1631	1631	10.87080	32.19	10015_10_1
10015	NODE_106283_length_6658	6658	14.41640	43.09	10015_10_1
10015	NODE_10745_length_4538	4538	15.36450	32.00	10015_10_1
10015	NODE_107553_length_2162	2162	16.0480	39.59	10015_10_1
10015	NODE_107563_length_1637	1637	16.24550	43.07	10015_10_1
10015	NODE_107564_length_1320	1320	15.95080	43.18	10015_10_1
10015	NODE_108859_length_2835	2835	75.63430	38.24	10015_10_1
10015	NODE_108990_length_1047	1047	15.3280	42.31	10015_10_1
10015	NODE_109014_length_2418	2418	12.56630	43.67	10015_10_1
10015	NODE_109069_length_1161	1161	11.52890	36.86	10015_10_1
10015	NODE_1091_length_646	646	10.74370	38.08	10015_10_1
10015	NODE_109917_length_1708	1708	14.810	35.30	10015_10_1
10015	NODE_110789_length_535	535	3.27370	55.51	10015_10_1
10015	NODE_110907_length_1909	1909	14.77680	46.15	10015_10_1
10015	NODE_112144_length_963	963	14.04770	45.69	10015_10_1
10015	NODE_112243_length_3836	3836	15.5770	42.10	10015_10_1
10015	NODE_112526_length_3793	3793	17.34830	44.48	10015_10_1
10015	NODE_112581_length_1723	1723	13.63730	44.34	10015_10_1
10015	NODE_112862_length_644	644	15.67170	48.60	10015_10_1
10015	NODE_112882_length_782	782	18.49220	44.63	10015_10_1
10015	NODE_113530_length_1309	1309	14.49890	31.70	10015_10_1
10015	NODE_113794_length_585	585	6.264490	58.80	10015_10_1
10015	NODE_113926_length_1875	1875	13.11090	42.72	10015_10_1
10015	NODE_114192_length_1483	1483	20.31570	39.78	10015_10_1
10015	NODE_115249_length_605	605	21.12150	40.66	10015_10_1
10015	NODE_115917_length_3041	3041	13.00660	38.67	10015_10_1
10015	NODE_116328_length_893	893	13.16850	37.85	10015_10_1
10015	NODE_116756_length_684	684	7.064990	46.49	10015_10_1
10015	NODE_117042_length_2508	2508	12.0910	38.16	10015_10_1
10015	NODE_117100_length_1275	1275	17.93020	36.47	10015_10_1
10015	NODE_117471_length_3390	3390	13.25090	40.65	10015_10_1
10015	NODE_117524_length_1950	1950	14.82820	43.59	10015_10_1
10015	NODE_117720_length_548	548	11.90570	45.44	10015_10_1
10015	NODE_117756_length_6910	6910	15.76820	41.95	10015_10_1
10015	NODE_118010_length_2639	2639	12.70	39.64	10015_10_1
10015	NODE_11810_length_4307	4307	18.66920	38.77	10015_10_1
10015	NODE_118979_length_986	986	18.83430	43.61	10015_10_1
10015	NODE_119073_length_1826	1826	10.60760	43.87	10015_10_1
10015	NODE_119114_length_1176	1176	15.08940	40.82	10015_10_1
10015	NODE_11927_length_1512	1512	15.65580	43.32	10015_10_1
10015	NODE_119653_length_708	708	13.1420	31.92	10015_10_1
10015	NODE_119895_length_639	639	8.268030	54.46	10015_10_1
10015	NODE_120303_length_2337	2337	15.55630	49.89	10015_10_1
10015	NODE_120990_length_723	723	12.87360	47.86	10015_10_1
10015	NODE_121331_length_1736	1736	13.45260	34.16	10015_10_1
10015	NODE_122456_length_916	916	14.80950	48.47	10015_10_1
10015	NODE_123179_length_1874	1874	15.62310	42.58	10015_10_1
10015	NODE_123540_length_1898	1898	26.2270	41.94	10015_10_1
10015	NODE_125035_length_2414	2414	11.13620	34.34	10015_10_1
10015	NODE_125073_length_1117	1117	5.232270	27.48	10015_10_1
10015	NODE_125092_length_1333	1333	12.49330	30.68	10015_10_1
10015	NODE_12521_length_2129	2129	13.05180	44.86	10015_10_1
10015	NODE_125267_length_1785	1785	18.49750	43.92	10015_10_1
10015	NODE_1252_length_4363	4363	15.52740	41.85	10015_10_1
10015	NODE_125631_length_4432	4432	15.65760	43.32	10015_10_1
10015	NODE_125866_length_2021	2021	15.07320	39.73	10015_10_1
10015	NODE_126504_length_4219	4219	14.59940	42.14	10015_10_1
10015	NODE_126686_length_2330	2330	14.02810	45.54	10015_10_1
10015	NODE_127429_length_739	739	14.63030	51.42	10015_10_1
10015	NODE_127651_length_2151	2151	10.7270	34.64	10015_10_1
10015	NODE_127669_length_1608	1608	15.13480	34.08	10015_10_1
10015	NODE_127869_length_1618	1618	15.31450	46.11	10015_10_1
10015	NODE_127958_length_1200	1200	14.40520	36.83	10015_10_1
10015	NODE_12884_length_1203	1203	14.82960	39.15	10015_10_1
10015	NODE_129580_length_3382	3382	16.63090	40.07	10015_10_1
10015	NODE_129581_length_2581	2581	19.45810	38.98	10015_10_1
10015	NODE_129628_length_1223	1223	12.38260	37.78	10015_10_1
10015	NODE_130918_length_1818	1818	14.67630	41.42	10015_10_1
10015	NODE_130991_length_1314	1314	12.63280	42.16	10015_10_1
10015	NODE_131267_length_5758	5758	13.91550	45.48	10015_10_1
10015	NODE_131786_length_912	912	17.62220	43.20	10015_10_1
10015	NODE_131989_length_746	746	8.925390	44.64	10015_10_1
10015	NODE_132228_length_4860	4860	30.55510	41.67	10015_10_1
10015	NODE_132571_length_761	761	13.58120	40.87	10015_10_1
10015	NODE_132704_length_914	914	9.250810	34.68	10015_10_1
10015	NODE_132857_length_3101	3101	15.13990	41.37	10015_10_1
10015	NODE_1331_length_705	705	20.54770	40.14	10015_10_1
10015	NODE_133380_length_1424	1424	17.55070	45.51	10015_10_1
10015	NODE_133414_length_3416	3416	13.58680	43.53	10015_10_1
10015	NODE_133425_length_1862	1862	13.25540	38.94	10015_10_1
10015	NODE_134216_length_888	888	13.84550	41.33	10015_10_1
10015	NODE_135063_length_4218	4218	15.34830	45.35	10015_10_1
10015	NODE_135140_length_1436	1436	15.09370	41.92	10015_10_1
10015	NODE_135995_length_524	524	13.75310	40.65	10015_10_1
10015	NODE_136772_length_3502	3502	15.22620	42.15	10015_10_1
10015	NODE_137469_length_2207	2207	14.8230	42.09	10015_10_1
10015	NODE_137914_length_571	571	10.10860	43.43	10015_10_1
10015	NODE_138271_length_5226	5226	14.99730	38.84	10015_10_1
10015	NODE_138720_length_1926	1926	16.63890	43.46	10015_10_1
10015	NODE_138798_length_3491	3491	15.25270	40.53	10015_10_1
10015	NODE_139426_length_1601	1601	11.67160	40.41	10015_10_1
10015	NODE_139488_length_7695	7695	15.23990	41.78	10015_10_1
10015	NODE_139599_length_628	628	17.46710	41.08	10015_10_1
10015	NODE_140096_length_602	602	13.82410	43.36	10015_10_1
10015	NODE_140644_length_8365	8365	17.50030	42.67	10015_10_1
10015	NODE_14134_length_660	660	16.19030	42.58	10015_10_1
10015	NODE_141676_length_742	742	10.6240	44.61	10015_10_1
10015	NODE_141794_length_641	641	16.68630	53.20	10015_10_1
10015	NODE_142229_length_1760	1760	10.43850	33.58	10015_10_1
10015	NODE_142258_length_2811	2811	15.96490	43.44	10015_10_1
10015	NODE_142687_length_506	506	8.72390	40.32	10015_10_1
10015	NODE_142999_length_2918	2918	17.37970	44.48	10015_10_1
10015	NODE_143083_length_3254	3254	14.96220	40.96	10015_10_1
10015	NODE_143956_length_2273	2273	15.4310	40.17	10015_10_1
10015	NODE_144017_length_5283	5283	13.66780	35.96	10015_10_1
10015	NODE_144088_length_2935	2935	14.84990	44.29	10015_10_1
10015	NODE_144392_length_570	570	7.39990	44.04	10015_10_1
10015	NODE_14468_length_757	757	18.67760	41.35	10015_10_1
10015	NODE_144992_length_758	758	14.81040	45.12	10015_10_1
10015	NODE_145035_length_1035	1035	13.88550	36.23	10015_10_1
10015	NODE_145356_length_941	941	14.15560	51.86	10015_10_1
10015	NODE_145431_length_1685	1685	16.88760	40.30	10015_10_1
10015	NODE_145617_length_3812	3812	87.62090	39.82	10015_10_1
10015	NODE_145693_length_1015	1015	16.29040	45.91	10015_10_1
10015	NODE_146129_length_1723	1723	14.41710	48.40	10015_10_1
10015	NODE_146239_length_716	716	12.48940	29.19	10015_10_1
10015	NODE_146645_length_1633	1633	25.47840	31.48	10015_10_1
10015	NODE_147799_length_1673	1673	15.40740	38.85	10015_10_1
10015	NODE_147860_length_1022	1022	10.59420	36.69	10015_10_1
10015	NODE_148111_length_555	555	12.00480	36.94	10015_10_1
10015	NODE_148190_length_537	537	10.10020	40.78	10015_10_1
10015	NODE_148246_length_4248	4248	15.4640	41.55	10015_10_1
10015	NODE_148333_length_647	647	13.79210	40.34	10015_10_1
10015	NODE_148825_length_2231	2231	13.13350	48.32	10015_10_1
10015	NODE_148885_length_599	599	12.28560	41.24	10015_10_1
10015	NODE_14937_length_1777	1777	15.29870	41.81	10015_10_1
10015	NODE_149541_length_4239	4239	17.15370	42.56	10015_10_1
10015	NODE_149622_length_814	814	6.066630	49.39	10015_10_1
10015	NODE_14994_length_1196	1196	7.406340	38.88	10015_10_1
10015	NODE_150238_length_1506	1506	13.58970	44.95	10015_10_1
10015	NODE_15054_length_583	583	16.33240	36.02	10015_10_1
10015	NODE_150747_length_1629	1629	14.78420	39.59	10015_10_1
10015	NODE_150828_length_759	759	9.32140	38.08	10015_10_1
10015	NODE_151330_length_8724	8724	15.89640	41.59	10015_10_1
10015	NODE_152395_length_2205	2205	13.92660	41.32	10015_10_1
10015	NODE_152697_length_1059	1059	55.86480	41.17	10015_10_1
10015	NODE_152812_length_2408	2408	18.63170	39.37	10015_10_1
10015	NODE_153307_length_516	516	12.48170	44.19	10015_10_1
10015	NODE_153647_length_3808	3808	11.23640	44.93	10015_10_1
10015	NODE_153911_length_1411	1411	16.37240	39.90	10015_10_1
10015	NODE_154023_length_2961	2961	13.73670	45.05	10015_10_1
10015	NODE_154176_length_2168	2168	18.6370	41.42	10015_10_1
10015	NODE_154584_length_9538	9538	18.10120	45.07	10015_10_1
10015	NODE_154600_length_538	538	6.602760	55.58	10015_10_1
10015	NODE_154892_length_2889	2889	17.04810	46.94	10015_10_1
10015	NODE_155700_length_2169	2169	13.50430	41.36	10015_10_1
10015	NODE_156180_length_1483	1483	12.62080	38.03	10015_10_1
10015	NODE_156207_length_3566	3566	18.06920	44.70	10015_10_1
10015	NODE_156765_length_1635	1635	15.05450	32.84	10015_10_1
10015	NODE_156788_length_7357	7357	104.3670	35.18	10015_10_1
10015	NODE_157011_length_3590	3590	15.59820	41.78	10015_10_1
10015	NODE_157743_length_531	531	12.5230	39.74	10015_10_1
10015	NODE_158557_length_3255	3255	13.01290	40.77	10015_10_1
10015	NODE_158646_length_877	877	12.88090	39.68	10015_10_1
10015	NODE_159686_length_685	685	7.671350	42.92	10015_10_1
10015	NODE_160197_length_909	909	9.577240	49.17	10015_10_1
10015	NODE_161243_length_1335	1335	12.6220	46.44	10015_10_1
10015	NODE_161443_length_852	852	8.78730	53.40	10015_10_1
10015	NODE_161539_length_1320	1320	16.2730	42.95	10015_10_1
10015	NODE_161956_length_3230	3230	16.27030	43.41	10015_10_1
10015	NODE_163025_length_2491	2491	13.35260	46.09	10015_10_1
10015	NODE_163209_length_1365	1365	14.17260	42.78	10015_10_1
10015	NODE_163474_length_827	827	14.63380	41.72	10015_10_1
10015	NODE_163672_length_732	732	11.5010	32.38	10015_10_1
10015	NODE_163922_length_1915	1915	16.76920	45.17	10015_10_1
10015	NODE_164038_length_589	589	6.780760	36.16	10015_10_1
10015	NODE_164102_length_572	572	17.61440	40.91	10015_10_1
10015	NODE_164333_length_3485	3485	13.9980	44.85	10015_10_1
10015	NODE_16439_length_4534	4534	14.13060	36.41	10015_10_1
10015	NODE_165354_length_1130	1130	11.60940	38.41	10015_10_1
10015	NODE_165491_length_687	687	16.80850	40.17	10015_10_1
10015	NODE_166657_length_2159	2159	13.47270	35.48	10015_10_1
10015	NODE_167560_length_1787	1787	14.48920	37.49	10015_10_1
10015	NODE_167562_length_1716	1716	15.29480	38.87	10015_10_1
10015	NODE_167825_length_1824	1824	10.39280	34.10	10015_10_1
10015	NODE_167850_length_1498	1498	16.56590	41.86	10015_10_1
10015	NODE_168023_length_841	841	7.481490	53.63	10015_10_1
10015	NODE_16802_length_1300	1300	12.34830	47.15	10015_10_1
10015	NODE_168573_length_980	980	12.29520	42.04	10015_10_1
10015	NODE_168968_length_1024	1024	13.00640	36.33	10015_10_1
10015	NODE_169520_length_2797	2797	13.99920	40.15	10015_10_1
10015	NODE_169551_length_1019	1019	17.08950	42.59	10015_10_1
10015	NODE_170347_length_577	577	8.981690	42.98	10015_10_1
10015	NODE_170394_length_2605	2605	14.93550	37.77	10015_10_1
10015	NODE_171372_length_5006	5006	12.95490	34.48	10015_10_1
10015	NODE_171382_length_1359	1359	10.7990	39.29	10015_10_1
10015	NODE_172020_length_664	664	4.865540	40.21	10015_10_1
10015	NODE_17253_length_3195	3195	15.66140	46.01	10015_10_1
10015	NODE_173004_length_3450	3450	17.4370	43.65	10015_10_1
10015	NODE_17362_length_1012	1012	18.76680	38.44	10015_10_1
10015	NODE_173808_length_1051	1051	14.0150	44.91	10015_10_1
10015	NODE_173959_length_637	637	17.96240	41.92	10015_10_1
10015	NODE_174702_length_976	976	10.85180	37.81	10015_10_1
10015	NODE_174782_length_3089	3089	18.10810	43.87	10015_10_1
10015	NODE_174979_length_3183	3183	13.83520	38.42	10015_10_1
10015	NODE_175154_length_2979	2979	14.73450	43.97	10015_10_1
10015	NODE_175184_length_3931	3931	15.05610	40.70	10015_10_1
10015	NODE_175339_length_994	994	4.778270	30.28	10015_10_1
10015	NODE_175391_length_7008	7008	14.39910	44.28	10015_10_1
10015	NODE_175612_length_4217	4217	14.22430	32.13	10015_10_1
10015	NODE_176247_length_1375	1375	10.74050	35.78	10015_10_1
10015	NODE_176355_length_550	550	8.511560	32.18	10015_10_1
10015	NODE_176361_length_1577	1577	14.45080	32.09	10015_10_1
10015	NODE_177104_length_721	721	8.289590	48.13	10015_10_1
10015	NODE_177382_length_710	710	17.83490	30.85	10015_10_1
10015	NODE_177913_length_1782	1782	16.46650	41.08	10015_10_1
10015	NODE_178479_length_4451	4451	15.54520	40.71	10015_10_1
10015	NODE_178637_length_957	957	13.54410	36.47	10015_10_1
10015	NODE_179080_length_1108	1108	16.17480	44.13	10015_10_1
10015	NODE_180371_length_1055	1055	13.1870	45.59	10015_10_1
10015	NODE_181256_length_702	702	11.72780	36.89	10015_10_1
10015	NODE_181360_length_1110	1110	16.72870	44.14	10015_10_1
10015	NODE_182629_length_2048	2048	13.07050	38.82	10015_10_1
10015	NODE_1830_length_576	576	5.027610	45.83	10015_10_1
10015	NODE_183383_length_7270	7270	15.07840	44.47	10015_10_1
10015	NODE_183465_length_906	906	19.31210	42.83	10015_10_1
10015	NODE_183738_length_1430	1430	13.08520	36.57	10015_10_1
10015	NODE_183893_length_1339	1339	14.41490	38.76	10015_10_1
10015	NODE_184048_length_1772	1772	14.55860	42.21	10015_10_1
10015	NODE_184681_length_853	853	11.82090	35.76	10015_10_1
10015	NODE_184850_length_7581	7581	16.37760	40.34	10015_10_1
10015	NODE_185771_length_619	619	18.23230	45.56	10015_10_1
10015	NODE_186220_length_2326	2326	55.22230	42.91	10015_10_1
10015	NODE_186467_length_2521	2521	16.690	43.75	10015_10_1
10015	NODE_186930_length_1739	1739	14.36750	42.32	10015_10_1
10015	NODE_18715_length_2461	2461	12.9660	42.99	10015_10_1
10015	NODE_187233_length_1260	1260	14.33680	39.68	10015_10_1
10015	NODE_187834_length_1344	1344	14.02380	32.59	10015_10_1
10015	NODE_188274_length_566	566	11.04650	41.17	10015_10_1
10015	NODE_188778_length_3334	3334	16.87470	42.98	10015_10_1
10015	NODE_191007_length_8955	8955	16.64350	42.64	10015_10_1
10015	NODE_191975_length_6197	6197	16.64740	43.78	10015_10_1
10015	NODE_19214_length_2237	2237	17.75130	44.57	10015_10_1
10015	NODE_192157_length_3103	3103	13.8750	34.74	10015_10_1
10015	NODE_192183_length_597	597	21.2060	32.16	10015_10_1
10015	NODE_192697_length_785	785	16.27540	44.33	10015_10_1
10015	NODE_192800_length_987	987	31.18010	43.36	10015_10_1
10015	NODE_193011_length_4705	4705	13.78690	41.36	10015_10_1
10015	NODE_193043_length_620	620	12.73620	37.74	10015_10_1
10015	NODE_193103_length_885	885	14.4840	39.44	10015_10_1
10015	NODE_193210_length_1570	1570	14.35810	45.86	10015_10_1
10015	NODE_193218_length_2970	2970	15.68390	40.40	10015_10_1
10015	NODE_193420_length_4338	4338	14.64260	43.02	10015_10_1
10015	NODE_193918_length_1075	1075	12.24930	43.91	10015_10_1
10015	NODE_194016_length_3679	3679	19.31990	38.57	10015_10_1
10015	NODE_194100_length_610	610	17.80030	37.70	10015_10_1
10015	NODE_194602_length_1122	1122	11.62360	35.38	10015_10_1
10015	NODE_196039_length_3012	3012	16.67910	41.93	10015_10_1
10015	NODE_196095_length_3580	3580	16.60190	45.08	10015_10_1
10015	NODE_196280_length_5164	5164	15.60510	39.95	10015_10_1
10015	NODE_19639_length_1156	1156	19.3110	45.93	10015_10_1
10015	NODE_196598_length_1056	1056	13.18440	42.52	10015_10_1
10015	NODE_196817_length_582	582	6.312380	47.59	10015_10_1
10015	NODE_197026_length_623	623	10.64780	39.81	10015_10_1
10015	NODE_197843_length_1528	1528	13.78590	34.88	10015_10_1
10015	NODE_197964_length_2032	2032	14.45610	43.95	10015_10_1
10015	NODE_198187_length_620	620	9.091590	61.13	10015_10_1
10015	NODE_198194_length_781	781	5.149240	51.22	10015_10_1
10015	NODE_199112_length_2828	2828	14.51530	40.21	10015_10_1
10015	NODE_199344_length_2357	2357	15.09560	39.88	10015_10_1
10015	NODE_199415_length_737	737	5.811790	34.33	10015_10_1
10015	NODE_199444_length_1976	1976	13.68190	41.55	10015_10_1
10015	NODE_199475_length_675	675	5.087040	56.00	10015_10_1
10015	NODE_199546_length_3171	3171	15.67790	41.66	10015_10_1
10015	NODE_199568_length_839	839	11.03560	35.28	10015_10_1
10015	NODE_199715_length_1756	1756	11.60880	31.09	10015_10_1
10015	NODE_20052_length_1002	1002	18.58310	47.70	10015_10_1
10015	NODE_20068_length_5837	5837	17.10540	43.60	10015_10_1
10015	NODE_200839_length_827	827	10.71180	47.64	10015_10_1
10015	NODE_21068_length_2521	2521	14.66480	43.51	10015_10_1
10015	NODE_21669_length_502	502	13.63990	45.82	10015_10_1
10015	NODE_22204_length_609	609	15.29480	44.50	10015_10_1
10015	NODE_224_length_9181	9181	17.66570	43.31	10015_10_1
10015	NODE_22791_length_5588	5588	16.61330	36.47	10015_10_1
10015	NODE_23218_length_865	865	12.09820	31.21	10015_10_1
10015	NODE_23288_length_2200	2200	13.15890	43.36	10015_10_1
10015	NODE_24008_length_711	711	15.67020	39.94	10015_10_1
10015	NODE_24356_length_1957	1957	14.94330	41.13	10015_10_1
10015	NODE_24744_length_514	514	19.23880	43.39	10015_10_1
10015	NODE_25260_length_1015	1015	14.4180	44.53	10015_10_1
10015	NODE_2554_length_3346	3346	13.90470	36.31	10015_10_1
10015	NODE_25583_length_775	775	15.74520	30.58	10015_10_1
10015	NODE_25788_length_1705	1705	17.81710	38.83	10015_10_1
10015	NODE_26016_length_595	595	15.6890	34.45	10015_10_1
10015	NODE_26389_length_4141	4141	14.48550	40.21	10015_10_1
10015	NODE_26404_length_5019	5019	13.45150	42.66	10015_10_1
10015	NODE_26417_length_1412	1412	17.61060	42.92	10015_10_1
10015	NODE_26447_length_5076	5076	16.19470	45.15	10015_10_1
10015	NODE_26521_length_1407	1407	13.4740	37.46	10015_10_1
10015	NODE_27290_length_854	854	6.041580	33.96	10015_10_1
10015	NODE_27429_length_2513	2513	15.32940	41.50	10015_10_1
10015	NODE_27548_length_1386	1386	15.81780	41.49	10015_10_1
10015	NODE_27554_length_1139	1139	11.3960	35.56	10015_10_1
10015	NODE_27686_length_2135	2135	15.73970	41.22	10015_10_1
10015	NODE_2768_length_4749	4749	16.7250	42.03	10015_10_1
10015	NODE_29034_length_3364	3364	17.95690	43.25	10015_10_1
10015	NODE_30097_length_626	626	11.97490	36.26	10015_10_1
10015	NODE_31074_length_1681	1681	12.29040	38.91	10015_10_1
10015	NODE_31303_length_578	578	16.30710	42.39	10015_10_1
10015	NODE_31497_length_734	734	15.92410	32.83	10015_10_1
10015	NODE_32075_length_1971	1971	18.77870	38.36	10015_10_1
10015	NODE_3218_length_4611	4611	15.49220	31.84	10015_10_1
10015	NODE_32252_length_788	788	21.51610	42.89	10015_10_1
10015	NODE_33628_length_2471	2471	12.39470	38.12	10015_10_1
10015	NODE_33694_length_1280	1280	13.64450	38.05	10015_10_1
10015	NODE_34815_length_3358	3358	14.53240	40.08	10015_10_1
10015	NODE_35833_length_4706	4706	14.95970	42.01	10015_10_1
10015	NODE_35902_length_819	819	13.87390	40.05	10015_10_1
10015	NODE_36105_length_5034	5034	19.21750	42.61	10015_10_1
10015	NODE_37318_length_793	793	13.44720	37.70	10015_10_1
10015	NODE_38071_length_977	977	18.57080	45.14	10015_10_1
10015	NODE_38344_length_568	568	14.68070	42.43	10015_10_1
10015	NODE_38469_length_1102	1102	13.90170	34.30	10015_10_1
10015	NODE_38478_length_551	551	13.75340	35.03	10015_10_1
10015	NODE_38491_length_1736	1736	11.35450	40.03	10015_10_1
10015	NODE_39145_length_972	972	4.570490	40.43	10015_10_1
10015	NODE_39166_length_2725	2725	16.61660	45.61	10015_10_1
10015	NODE_39651_length_2688	2688	12.31890	42.19	10015_10_1
10015	NODE_40163_length_924	924	19.58520	44.91	10015_10_1
10015	NODE_40707_length_1779	1779	16.4210	42.89	10015_10_1
10015	NODE_40985_length_3720	3720	13.73370	44.44	10015_10_1
10015	NODE_41043_length_1767	1767	14.27320	42.28	10015_10_1
10015	NODE_41160_length_1022	1022	13.98940	45.60	10015_10_1
10015	NODE_41186_length_1350	1350	15.16020	35.63	10015_10_1
10015	NODE_41337_length_972	972	12.83230	37.76	10015_10_1
10015	NODE_41459_length_714	714	23.95030	40.76	10015_10_1
10015	NODE_41510_length_810	810	11.45420	41.36	10015_10_1
10015	NODE_41730_length_2827	2827	14.56620	44.71	10015_10_1
10015	NODE_42038_length_4256	4256	16.56860	43.84	10015_10_1
10015	NODE_42572_length_534	534	19.10430	38.95	10015_10_1
10015	NODE_43164_length_1115	1115	11.27470	33.99	10015_10_1
10015	NODE_43170_length_831	831	6.27640	53.07	10015_10_1
10015	NODE_43346_length_574	574	9.518090	38.50	10015_10_1
10015	NODE_43592_length_1963	1963	11.85930	32.40	10015_10_1
10015	NODE_44078_length_1408	1408	15.41660	46.80	10015_10_1
10015	NODE_45405_length_1808	1808	17.04570	30.75	10015_10_1
10015	NODE_45697_length_4469	4469	12.39310	51.78	10015_10_1
10015	NODE_46037_length_1740	1740	12.51220	34.48	10015_10_1
10015	NODE_46399_length_1798	1798	14.22730	39.15	10015_10_1
10015	NODE_47965_length_697	697	17.15240	39.17	10015_10_1
10015	NODE_48309_length_2132	2132	16.63970	36.68	10015_10_1
10015	NODE_48999_length_693	693	9.918630	38.53	10015_10_1
10015	NODE_49256_length_885	885	14.46110	34.58	10015_10_1
10015	NODE_49324_length_2031	2031	15.25040	42.54	10015_10_1
10015	NODE_50131_length_10761	10761	15.42510	42.69	10015_10_1
10015	NODE_50649_length_1197	1197	17.64740	46.37	10015_10_1
10015	NODE_50720_length_863	863	15.54110	42.76	10015_10_1
10015	NODE_51524_length_512	512	7.075630	47.07	10015_10_1
10015	NODE_51620_length_638	638	11.95170	38.56	10015_10_1
10015	NODE_52097_length_2022	2022	16.38210	38.48	10015_10_1
10015	NODE_52437_length_910	910	17.29830	44.62	10015_10_1
10015	NODE_52479_length_4351	4351	13.92770	43.02	10015_10_1
10015	NODE_53109_length_2294	2294	40.57060	43.03	10015_10_1
10015	NODE_53405_length_1970	1970	12.58630	40.66	10015_10_1
10015	NODE_53720_length_801	801	16.53220	34.71	10015_10_1
10015	NODE_53841_length_575	575	5.207750	31.48	10015_10_1
10015	NODE_54660_length_1164	1164	14.81130	29.64	10015_10_1
10015	NODE_547_length_3682	3682	15.34790	42.59	10015_10_1
10015	NODE_54814_length_1335	1335	14.99280	40.30	10015_10_1
10015	NODE_54968_length_1645	1645	14.18670	36.66	10015_10_1
10015	NODE_55253_length_6236	6236	18.97510	44.13	10015_10_1
10015	NODE_56106_length_1371	1371	24.86540	43.54	10015_10_1
10015	NODE_57117_length_7123	7123	14.71970	39.39	10015_10_1
10015	NODE_57367_length_663	663	5.30330	39.67	10015_10_1
10015	NODE_57536_length_1793	1793	16.34650	43.89	10015_10_1
10015	NODE_57750_length_940	940	14.66250	42.23	10015_10_1
10015	NODE_58066_length_519	519	4.303850	22.93	10015_10_1
10015	NODE_58071_length_1626	1626	14.54310	30.69	10015_10_1
10015	NODE_58630_length_4736	4736	13.86770	41.22	10015_10_1
10015	NODE_59081_length_561	561	18.77190	36.54	10015_10_1
10015	NODE_60258_length_1398	1398	14.49980	41.49	10015_10_1
10015	NODE_60956_length_936	936	17.28310	41.03	10015_10_1
10015	NODE_61347_length_2704	2704	15.33020	39.13	10015_10_1
10015	NODE_61668_length_918	918	14.47010	42.05	10015_10_1
10015	NODE_61854_length_704	704	13.68770	39.91	10015_10_1
10015	NODE_61922_length_1585	1585	21.39620	43.41	10015_10_1
10015	NODE_61938_length_6574	6574	17.40820	40.99	10015_10_1
10015	NODE_62531_length_1280	1280	11.39620	41.41	10015_10_1
10015	NODE_62839_length_1454	1454	14.47740	30.40	10015_10_1
10015	NODE_63174_length_1205	1205	14.99140	43.15	10015_10_1
10015	NODE_63895_length_1248	1248	11.32520	34.38	10015_10_1
10015	NODE_64097_length_1180	1180	12.99870	42.29	10015_10_1
10015	NODE_650_length_5049	5049	14.6970	42.29	10015_10_1
10015	NODE_65217_length_1435	1435	17.19380	38.68	10015_10_1
10015	NODE_65961_length_3286	3286	15.92520	42.42	10015_10_1
10015	NODE_66169_length_1305	1305	13.76780	42.15	10015_10_1
10015	NODE_66254_length_2939	2939	20.36130	45.15	10015_10_1
10015	NODE_66628_length_4811	4811	15.77450	41.53	10015_10_1
10015	NODE_68464_length_822	822	14.95450	37.83	10015_10_1
10015	NODE_69350_length_3394	3394	14.79870	42.31	10015_10_1
10015	NODE_6942_length_2364	2364	14.67540	43.36	10015_10_1
10015	NODE_69724_length_5198	5198	15.51170	40.19	10015_10_1
10015	NODE_71125_length_1619	1619	15.94030	38.05	10015_10_1
10015	NODE_71199_length_1921	1921	12.65760	39.56	10015_10_1
10015	NODE_71246_length_5008	5008	12.99570	40.26	10015_10_1
10015	NODE_72209_length_509	509	21.65840	42.63	10015_10_1
10015	NODE_72234_length_782	782	22.07520	44.25	10015_10_1
10015	NODE_72550_length_3037	3037	16.09640	41.46	10015_10_1
10015	NODE_72598_length_1339	1339	12.9320	39.66	10015_10_1
10015	NODE_72609_length_3841	3841	18.59820	41.68	10015_10_1
10015	NODE_72674_length_1008	1008	14.04990	39.09	10015_10_1
10015	NODE_72973_length_2944	2944	14.69910	41.95	10015_10_1
10015	NODE_73654_length_542	542	14.79070	40.41	10015_10_1
10015	NODE_73685_length_754	754	18.9730	37.93	10015_10_1
10015	NODE_73877_length_4092	4092	14.33220	42.79	10015_10_1
10015	NODE_73946_length_4585	4585	14.30710	37.67	10015_10_1
10015	NODE_74092_length_1278	1278	17.0580	39.44	10015_10_1
10015	NODE_74228_length_3307	3307	15.31360	37.47	10015_10_1
10015	NODE_74537_length_3831	3831	17.65570	44.53	10015_10_1
10015	NODE_75485_length_1079	1079	19.43240	42.54	10015_10_1
10015	NODE_75714_length_1548	1548	215.6050	41.09	10015_10_1
10015	NODE_76265_length_3728	3728	15.84850	41.28	10015_10_1
10015	NODE_77532_length_1360	1360	11.17760	36.76	10015_10_1
10015	NODE_77822_length_1331	1331	10.94920	33.96	10015_10_1
10015	NODE_78046_length_752	752	11.34410	59.97	10015_10_1
10015	NODE_78404_length_731	731	18.93690	47.20	10015_10_1
10015	NODE_78426_length_1068	1068	14.41350	44.38	10015_10_1
10015	NODE_79110_length_1374	1374	15.82940	30.79	10015_10_1
10015	NODE_7925_length_3319	3319	14.08170	43.45	10015_10_1
10015	NODE_7966_length_895	895	17.90010	45.92	10015_10_1
10015	NODE_79876_length_1898	1898	16.93050	45.57	10015_10_1
10015	NODE_7994_length_1554	1554	16.12630	42.41	10015_10_1
10015	NODE_80088_length_3031	3031	14.17980	38.73	10015_10_1
10015	NODE_80255_length_657	657	15.50070	41.10	10015_10_1
10015	NODE_80590_length_2019	2019	13.41790	40.12	10015_10_1
10015	NODE_80643_length_3945	3945	10.9920	39.14	10015_10_1
10015	NODE_812_length_1532	1532	14.28330	42.36	10015_10_1
10015	NODE_8198_length_2328	2328	15.11720	44.59	10015_10_1
10015	NODE_83043_length_7684	7684	16.31310	43.09	10015_10_1
10015	NODE_83238_length_1361	1361	14.19790	43.06	10015_10_1
10015	NODE_83370_length_1378	1378	18.38270	36.36	10015_10_1
10015	NODE_83558_length_528	528	7.58730	49.43	10015_10_1
10015	NODE_84550_length_3105	3105	14.1760	37.94	10015_10_1
10015	NODE_8469_length_622	622	5.380480	46.62	10015_10_1
10015	NODE_85672_length_2762	2762	18.41060	41.38	10015_10_1
10015	NODE_85788_length_755	755	13.94810	46.36	10015_10_1
10015	NODE_85920_length_703	703	15.28120	41.68	10015_10_1
10015	NODE_86269_length_1214	1214	18.53470	44.23	10015_10_1
10015	NODE_8636_length_2450	2450	11.75950	45.55	10015_10_1
10015	NODE_86671_length_892	892	14.69450	42.60	10015_10_1
10015	NODE_86805_length_2156	2156	18.78270	41.65	10015_10_1
10015	NODE_87113_length_607	607	10.10570	49.09	10015_10_1
10015	NODE_87637_length_993	993	17.54080	35.25	10015_10_1
10015	NODE_88682_length_1139	1139	10.27610	30.29	10015_10_1
10015	NODE_89378_length_4657	4657	14.3450	42.65	10015_10_1
10015	NODE_89426_length_793	793	16.10660	37.07	10015_10_1
10015	NODE_90009_length_1483	1483	19.97370	42.28	10015_10_1
10015	NODE_90062_length_906	906	16.39530	46.36	10015_10_1
10015	NODE_90282_length_2324	2324	60.04910	42.38	10015_10_1
10015	NODE_90342_length_1609	1609	16.32970	34.49	10015_10_1
10015	NODE_90362_length_1353	1353	15.48950	41.98	10015_10_1
10015	NODE_90457_length_5457	5457	17.24380	42.46	10015_10_1
10015	NODE_90462_length_1783	1783	15.17510	45.26	10015_10_1
10015	NODE_90548_length_1245	1245	96.86590	37.27	10015_10_1
10015	NODE_90782_length_1138	1138	14.21960	37.87	10015_10_1
10015	NODE_91199_length_3161	3161	13.96430	43.18	10015_10_1
10015	NODE_9122_length_1789	1789	20.44580	40.30	10015_10_1
10015	NODE_91262_length_1665	1665	21.85970	41.74	10015_10_1
10015	NODE_91309_length_1810	1810	18.73020	47.02	10015_10_1
10015	NODE_91394_length_1784	1784	11.87880	37.44	10015_10_1
10015	NODE_91446_length_843	843	14.45760	41.64	10015_10_1
10015	NODE_91497_length_621	621	11.4390	42.19	10015_10_1
10015	NODE_9154_length_1170	1170	16.20740	45.56	10015_10_1
10015	NODE_9156_length_554	554	14.85380	45.31	10015_10_1
10015	NODE_92094_length_527	527	3.547810	48.01	10015_10_1
10015	NODE_92281_length_952	952	17.12940	42.75	10015_10_1
10015	NODE_924_length_1710	1710	17.43990	40.41	10015_10_1
10015	NODE_92696_length_7704	7704	15.69090	41.89	10015_10_1
10015	NODE_93972_length_979	979	12.32150	42.59	10015_10_1
10015	NODE_94094_length_754	754	11.16390	35.81	10015_10_1
10015	NODE_9430_length_539	539	12.04530	41.37	10015_10_1
10015	NODE_94344_length_693	693	20.30890	37.66	10015_10_1
10015	NODE_94435_length_856	856	15.03680	47.08	10015_10_1
10015	NODE_94628_length_5458	5458	16.49120	46.54	10015_10_1
10015	NODE_94815_length_649	649	15.15560	27.43	10015_10_1
10015	NODE_95090_length_602	602	6.925320	45.35	10015_10_1
10015	NODE_95377_length_1384	1384	16.34430	42.70	10015_10_1
10015	NODE_95390_length_1160	1160	14.64820	36.72	10015_10_1
10015	NODE_95406_length_2746	2746	16.12440	43.26	10015_10_1
10015	NODE_96206_length_729	729	13.16320	46.36	10015_10_1
10015	NODE_96442_length_633	633	17.72890	37.60	10015_10_1
10015	NODE_96471_length_7237	7237	13.66620	41.32	10015_10_1
10015	NODE_96760_length_508	508	18.29810	44.49	10015_10_1
10015	NODE_97421_length_3372	3372	15.4530	45.08	10015_10_1
10015	NODE_97625_length_2496	2496	17.08650	44.43	10015_10_1
10015	NODE_97630_length_1454	1454	7.123910	50.28	10015_10_1
10015	NODE_98386_length_1904	1904	15.33030	44.75	10015_10_1
10015	NODE_98534_length_2020	2020	13.19050	34.65	10015_10_1
10015	NODE_98636_length_4934	4934	12.96870	39.46	10015_10_1
10015	NODE_98935_length_2818	2818	26.77480	45.74	10015_10_1
10015	NODE_99717_length_5018	5018	12.39710	46.51	10015_10_1
10015	NODE_99808_length_531	531	13.89460	45.76	10015_10_1
10015	NODE_100298_length_671	671	10.20390	40.09	10015_10_2
10015	NODE_101253_length_2803	2803	13.19530	45.09	10015_10_2
10015	NODE_101400_length_3050	3050	15.81380	43.02	10015_10_2
10015	NODE_101537_length_1247	1247	11.97430	44.75	10015_10_2
10015	NODE_101609_length_1725	1725	12.26550	42.55	10015_10_2
10015	NODE_102190_length_3063	3063	12.90190	44.69	10015_10_2
10015	NODE_102431_length_1335	1335	11.9340	43.90	10015_10_2
10015	NODE_102653_length_5246	5246	13.85290	41.54	10015_10_2
10015	NODE_102709_length_1748	1748	12.86430	37.99	10015_10_2
10015	NODE_103030_length_574	574	6.382450	32.40	10015_10_2
10015	NODE_103549_length_4435	4435	11.58990	30.55	10015_10_2
10015	NODE_104296_length_725	725	8.714490	51.31	10015_10_2
10015	NODE_104452_length_951	951	15.93430	43.85	10015_10_2
10015	NODE_104852_length_1175	1175	16.01970	40.60	10015_10_2
10015	NODE_104923_length_509	509	14.09380	38.11	10015_10_2
10015	NODE_105137_length_551	551	10.18060	41.74	10015_10_2
10015	NODE_105215_length_1829	1829	12.37210	43.96	10015_10_2
10015	NODE_105848_length_1538	1538	11.40	39.47	10015_10_2
10015	NODE_106436_length_1077	1077	11.91120	42.71	10015_10_2
10015	NODE_106483_length_812	812	11.35270	42.61	10015_10_2
10015	NODE_107477_length_513	513	16.25470	46.20	10015_10_2
10015	NODE_107737_length_4319	4319	14.57130	41.75	10015_10_2
10015	NODE_107814_length_2032	2032	15.26590	39.57	10015_10_2
10015	NODE_108484_length_4134	4134	12.47260	42.16	10015_10_2
10015	NODE_108602_length_1775	1775	12.28440	27.04	10015_10_2
10015	NODE_108704_length_2373	2373	13.92450	42.73	10015_10_2
10015	NODE_108811_length_939	939	13.17530	43.34	10015_10_2
10015	NODE_108901_length_2142	2142	12.72010	40.57	10015_10_2
10015	NODE_10955_length_1162	1162	11.05120	40.88	10015_10_2
10015	NODE_111630_length_2087	2087	14.51330	44.75	10015_10_2
10015	NODE_111652_length_901	901	5.223470	40.95	10015_10_2
10015	NODE_113093_length_1038	1038	12.83990	45.38	10015_10_2
10015	NODE_113776_length_1576	1576	12.19790	44.61	10015_10_2
10015	NODE_113967_length_1299	1299	9.421570	34.10	10015_10_2
10015	NODE_114100_length_1938	1938	12.56460	46.13	10015_10_2
10015	NODE_114396_length_1136	1136	12.80870	43.66	10015_10_2
10015	NODE_114413_length_1011	1011	16.16430	44.31	10015_10_2
10015	NODE_114928_length_564	564	10.80	40.07	10015_10_2
10015	NODE_115396_length_1322	1322	14.07760	42.97	10015_10_2
10015	NODE_115668_length_579	579	12.84480	40.07	10015_10_2
10015	NODE_116836_length_703	703	6.857870	37.55	10015_10_2
10015	NODE_116840_length_1215	1215	13.93440	46.42	10015_10_2
10015	NODE_117596_length_2359	2359	11.19740	37.73	10015_10_2
10015	NODE_117709_length_548	548	5.193730	40.51	10015_10_2
10015	NODE_117916_length_605	605	5.934020	41.49	10015_10_2
10015	NODE_11815_length_669	669	12.09340	43.80	10015_10_2
10015	NODE_119027_length_1443	1443	12.35350	47.82	10015_10_2
10015	NODE_11950_length_801	801	10.65310	42.20	10015_10_2
10015	NODE_119839_length_2919	2919	12.8660	44.91	10015_10_2
10015	NODE_120416_length_2086	2086	10.45330	37.68	10015_10_2
10015	NODE_120445_length_538	538	5.837360	34.57	10015_10_2
10015	NODE_120616_length_535	535	12.05980	51.40	10015_10_2
10015	NODE_120873_length_512	512	17.58320	34.18	10015_10_2
10015	NODE_121773_length_1529	1529	13.26810	42.25	10015_10_2
10015	NODE_122835_length_1774	1774	15.8880	39.46	10015_10_2
10015	NODE_123074_length_928	928	8.937910	36.75	10015_10_2
10015	NODE_123196_length_1879	1879	12.3670	41.78	10015_10_2
10015	NODE_123389_length_841	841	15.28880	38.64	10015_10_2
10015	NODE_123606_length_2500	2500	11.63570	44.88	10015_10_2
10015	NODE_124166_length_751	751	7.62650	30.36	10015_10_2
10015	NODE_124630_length_739	739	13.85420	38.84	10015_10_2
10015	NODE_125746_length_3440	3440	14.72940	45.29	10015_10_2
10015	NODE_128279_length_518	518	16.73020	44.98	10015_10_2
10015	NODE_128303_length_1411	1411	12.40750	43.59	10015_10_2
10015	NODE_128971_length_1495	1495	13.57460	42.47	10015_10_2
10015	NODE_130816_length_512	512	8.011130	44.34	10015_10_2
10015	NODE_131012_length_1469	1469	9.432380	42.14	10015_10_2
10015	NODE_131029_length_2512	2512	11.00790	40.09	10015_10_2
10015	NODE_131135_length_1387	1387	15.26460	45.64	10015_10_2
10015	NODE_131244_length_1574	1574	12.26420	51.14	10015_10_2
10015	NODE_131425_length_693	693	6.584550	41.13	10015_10_2
10015	NODE_132349_length_901	901	12.25090	39.84	10015_10_2
10015	NODE_132829_length_710	710	10.47330	31.69	10015_10_2
10015	NODE_132912_length_2147	2147	7.37810	37.68	10015_10_2
10015	NODE_13304_length_2776	2776	11.24250	41.25	10015_10_2
10015	NODE_133289_length_624	624	11.37180	40.38	10015_10_2
10015	NODE_133389_length_700	700	10.43680	46.14	10015_10_2
10015	NODE_133651_length_773	773	11.65450	34.41	10015_10_2
10015	NODE_133981_length_691	691	12.22290	35.02	10015_10_2
10015	NODE_134404_length_1308	1308	9.863380	47.17	10015_10_2
10015	NODE_135641_length_1438	1438	13.75990	43.12	10015_10_2
10015	NODE_136437_length_2058	2058	11.64910	42.42	10015_10_2
10015	NODE_137135_length_3357	3357	12.24940	43.94	10015_10_2
10015	NODE_137868_length_1730	1730	13.31090	41.62	10015_10_2
10015	NODE_137903_length_1785	1785	11.07310	44.43	10015_10_2
10015	NODE_138281_length_1365	1365	8.684460	49.67	10015_10_2
10015	NODE_138299_length_1227	1227	27.20680	33.17	10015_10_2
10015	NODE_138547_length_579	579	9.895270	48.70	10015_10_2
10015	NODE_138637_length_1164	1164	10.35480	39.18	10015_10_2
10015	NODE_139860_length_531	531	5.846420	40.49	10015_10_2
10015	NODE_139880_length_713	713	11.55380	37.45	10015_10_2
10015	NODE_13994_length_676	676	8.173560	50.30	10015_10_2
10015	NODE_141234_length_651	651	8.813750	46.85	10015_10_2
10015	NODE_1412_length_1533	1533	9.882820	40.18	10015_10_2
10015	NODE_141449_length_1036	1036	13.41620	43.05	10015_10_2
10015	NODE_141564_length_3038	3038	13.78280	42.50	10015_10_2
10015	NODE_141621_length_2194	2194	16.54870	33.59	10015_10_2
10015	NODE_141657_length_657	657	16.490	41.70	10015_10_2
10015	NODE_141912_length_1481	1481	13.45350	42.94	10015_10_2
10015	NODE_142422_length_1024	1024	15.55010	45.70	10015_10_2
10015	NODE_142766_length_1624	1624	14.49730	44.27	10015_10_2
10015	NODE_143348_length_1294	1294	10.99270	42.43	10015_10_2
10015	NODE_143419_length_3139	3139	12.52730	44.25	10015_10_2
10015	NODE_143434_length_2827	2827	12.73950	39.33	10015_10_2
10015	NODE_143601_length_1321	1321	11.49470	37.40	10015_10_2
10015	NODE_143846_length_1426	1426	16.65650	43.90	10015_10_2
10015	NODE_143852_length_856	856	7.972560	44.16	10015_10_2
10015	NODE_144577_length_571	571	8.878160	39.93	10015_10_2
10015	NODE_144845_length_3442	3442	14.15490	45.21	10015_10_2
10015	NODE_144878_length_5407	5407	14.09510	44.78	10015_10_2
10015	NODE_145397_length_1136	1136	21.9310	39.88	10015_10_2
10015	NODE_145480_length_1431	1431	13.52810	42.84	10015_10_2
10015	NODE_145661_length_1250	1250	12.51110	35.04	10015_10_2
10015	NODE_145907_length_513	513	14.3980	47.37	10015_10_2
10015	NODE_145975_length_1108	1108	11.83550	39.98	10015_10_2
10015	NODE_145985_length_9140	9140	13.08110	43.02	10015_10_2
10015	NODE_14622_length_1530	1530	10.42070	42.48	10015_10_2
10015	NODE_146785_length_1124	1124	10.75580	45.64	10015_10_2
10015	NODE_147339_length_520	520	22.82680	45.00	10015_10_2
10015	NODE_147380_length_3064	3064	13.38880	43.18	10015_10_2
10015	NODE_147813_length_572	572	12.44790	35.66	10015_10_2
10015	NODE_148166_length_711	711	14.70620	45.85	10015_10_2
10015	NODE_148532_length_3588	3588	12.91640	40.72	10015_10_2
10015	NODE_149123_length_786	786	9.333950	45.93	10015_10_2
10015	NODE_149520_length_950	950	13.7240	41.89	10015_10_2
10015	NODE_149673_length_2627	2627	12.21040	45.57	10015_10_2
10015	NODE_14981_length_878	878	13.45530	46.47	10015_10_2
10015	NODE_149845_length_2603	2603	12.53120	43.37	10015_10_2
10015	NODE_149864_length_707	707	8.286910	50.07	10015_10_2
10015	NODE_151164_length_1051	1051	13.00070	43.86	10015_10_2
10015	NODE_15210_length_939	939	14.08220	44.52	10015_10_2
10015	NODE_152795_length_4906	4906	12.80950	43.38	10015_10_2
10015	NODE_152837_length_3005	3005	12.3280	40.77	10015_10_2
10015	NODE_153150_length_4484	4484	14.18060	45.99	10015_10_2
10015	NODE_153209_length_544	544	5.083610	29.60	10015_10_2
10015	NODE_153694_length_5335	5335	13.56790	37.43	10015_10_2
10015	NODE_15392_length_5907	5907	12.16540	39.87	10015_10_2
10015	NODE_15449_length_1368	1368	6.386030	40.42	10015_10_2
10015	NODE_155168_length_1726	1726	11.32840	40.96	10015_10_2
10015	NODE_155185_length_705	705	6.693890	49.22	10015_10_2
10015	NODE_155690_length_2071	2071	14.27870	46.64	10015_10_2
10015	NODE_156649_length_1087	1087	13.05320	43.51	10015_10_2
10015	NODE_156886_length_5502	5502	11.66910	42.15	10015_10_2
10015	NODE_157123_length_2122	2122	12.21530	40.20	10015_10_2
10015	NODE_158029_length_805	805	7.61310	45.09	10015_10_2
10015	NODE_158095_length_1707	1707	13.59920	42.94	10015_10_2
10015	NODE_158648_length_763	763	5.400640	41.94	10015_10_2
10015	NODE_158908_length_775	775	11.22750	38.06	10015_10_2
10015	NODE_159194_length_675	675	11.22540	37.78	10015_10_2
10015	NODE_159616_length_1315	1315	14.14050	41.52	10015_10_2
10015	NODE_159871_length_889	889	9.874590	44.88	10015_10_2
10015	NODE_160099_length_957	957	9.802510	44.20	10015_10_2
10015	NODE_160139_length_915	915	10.40510	40.55	10015_10_2
10015	NODE_160203_length_891	891	12.02590	38.61	10015_10_2
10015	NODE_16029_length_1068	1068	7.710610	47.85	10015_10_2
10015	NODE_160408_length_656	656	11.76250	39.63	10015_10_2
10015	NODE_160822_length_536	536	5.677580	50.75	10015_10_2
10015	NODE_161252_length_6445	6445	13.45880	43.17	10015_10_2
10015	NODE_161446_length_2314	2314	12.03860	43.82	10015_10_2
10015	NODE_161675_length_1650	1650	13.59440	45.64	10015_10_2
10015	NODE_162997_length_1418	1418	5.373230	47.53	10015_10_2
10015	NODE_163901_length_2291	2291	9.872620	32.74	10015_10_2
10015	NODE_164236_length_934	934	17.41050	44.33	10015_10_2
10015	NODE_164251_length_515	515	5.944950	66.80	10015_10_2
10015	NODE_164704_length_2517	2517	12.2860	43.54	10015_10_2
10015	NODE_164924_length_760	760	6.070090	32.11	10015_10_2
10015	NODE_165057_length_1567	1567	11.79620	40.14	10015_10_2
10015	NODE_16516_length_1816	1816	13.22910	41.63	10015_10_2
10015	NODE_165265_length_1660	1660	11.34970	41.33	10015_10_2
10015	NODE_165285_length_647	647	10.43810	27.05	10015_10_2
10015	NODE_165759_length_1090	1090	15.02710	41.38	10015_10_2
10015	NODE_166109_length_2043	2043	13.72220	43.07	10015_10_2
10015	NODE_166111_length_1944	1944	13.25920	39.92	10015_10_2
10015	NODE_166295_length_1474	1474	12.46560	29.92	10015_10_2
10015	NODE_16664_length_4914	4914	15.48460	40.94	10015_10_2
10015	NODE_167213_length_3142	3142	11.60180	46.02	10015_10_2
10015	NODE_167608_length_1547	1547	12.04440	40.01	10015_10_2
10015	NODE_167771_length_522	522	12.37550	42.15	10015_10_2
10015	NODE_167837_length_813	813	9.702250	30.14	10015_10_2
10015	NODE_168011_length_569	569	11.15630	41.12	10015_10_2
10015	NODE_168055_length_1886	1886	13.63660	44.27	10015_10_2
10015	NODE_168101_length_5621	5621	13.97050	43.44	10015_10_2
10015	NODE_168391_length_2042	2042	12.28460	45.10	10015_10_2
10015	NODE_168493_length_4501	4501	13.63040	38.12	10015_10_2
10015	NODE_168772_length_2050	2050	15.01320	44.88	10015_10_2
10015	NODE_168890_length_846	846	10.61610	39.24	10015_10_2
10015	NODE_169409_length_1690	1690	14.11650	42.25	10015_10_2
10015	NODE_169488_length_3032	3032	13.72990	42.51	10015_10_2
10015	NODE_169620_length_812	812	15.46090	40.52	10015_10_2
10015	NODE_169806_length_918	918	12.72320	34.53	10015_10_2
10015	NODE_170251_length_1260	1260	8.135580	35.48	10015_10_2
10015	NODE_170781_length_650	650	11.45030	45.85	10015_10_2
10015	NODE_171960_length_534	534	13.96920	38.39	10015_10_2
10015	NODE_172131_length_1118	1118	11.09340	39.45	10015_10_2
10015	NODE_17311_length_7154	7154	14.21430	46.03	10015_10_2
10015	NODE_173487_length_1077	1077	11.88930	42.80	10015_10_2
10015	NODE_173786_length_3845	3845	14.3130	41.90	10015_10_2
10015	NODE_174002_length_2634	2634	10.88860	42.71	10015_10_2
10015	NODE_174328_length_529	529	12.21330	41.97	10015_10_2
10015	NODE_174694_length_1842	1842	12.18120	37.02	10015_10_2
10015	NODE_175045_length_5108	5108	12.89810	42.83	10015_10_2
10015	NODE_175920_length_696	696	7.357260	64.08	10015_10_2
10015	NODE_176420_length_1632	1632	10.77370	43.81	10015_10_2
10015	NODE_1764_length_1128	1128	10.05160	49.29	10015_10_2
10015	NODE_176876_length_634	634	9.307920	39.43	10015_10_2
10015	NODE_178095_length_679	679	14.3630	42.71	10015_10_2
10015	NODE_17856_length_905	905	14.84050	42.43	10015_10_2
10015	NODE_178590_length_2381	2381	12.92060	43.81	10015_10_2
10015	NODE_178617_length_1403	1403	11.65990	44.40	10015_10_2
10015	NODE_178717_length_907	907	12.31170	39.58	10015_10_2
10015	NODE_178842_length_1356	1356	9.24810	44.99	10015_10_2
10015	NODE_179307_length_1916	1916	14.52270	42.07	10015_10_2
10015	NODE_179646_length_1811	1811	12.64560	34.57	10015_10_2
10015	NODE_179741_length_594	594	5.623390	49.16	10015_10_2
10015	NODE_180384_length_1751	1751	10.07680	37.06	10015_10_2
10015	NODE_181044_length_2484	2484	11.98320	41.14	10015_10_2
10015	NODE_181686_length_733	733	14.01030	44.20	10015_10_2
10015	NODE_181748_length_7250	7250	13.44630	45.17	10015_10_2
10015	NODE_181927_length_977	977	9.259630	46.78	10015_10_2
10015	NODE_182509_length_505	505	6.320760	44.36	10015_10_2
10015	NODE_183596_length_844	844	9.878590	44.19	10015_10_2
10015	NODE_185520_length_6105	6105	20.32480	40.80	10015_10_2
10015	NODE_186034_length_959	959	12.39550	37.75	10015_10_2
10015	NODE_186704_length_1675	1675	10.63210	33.97	10015_10_2
10015	NODE_187065_length_3054	3054	13.26230	42.80	10015_10_2
10015	NODE_187306_length_1402	1402	12.76470	47.65	10015_10_2
10015	NODE_188082_length_682	682	9.168920	37.39	10015_10_2
10015	NODE_189662_length_2138	2138	12.10960	41.02	10015_10_2
10015	NODE_189797_length_524	524	5.682930	28.63	10015_10_2
10015	NODE_189939_length_1903	1903	12.10280	34.31	10015_10_2
10015	NODE_190014_length_979	979	11.72410	39.94	10015_10_2
10015	NODE_19001_length_5334	5334	13.67030	44.02	10015_10_2
10015	NODE_190172_length_3634	3634	13.0640	43.37	10015_10_2
10015	NODE_190351_length_508	508	12.62080	41.54	10015_10_2
10015	NODE_191176_length_1836	1836	12.34270	43.85	10015_10_2
10015	NODE_191881_length_699	699	9.629420	44.49	10015_10_2
10015	NODE_191913_length_649	649	11.20810	44.68	10015_10_2
10015	NODE_192477_length_726	726	11.95530	45.73	10015_10_2
10015	NODE_19268_length_929	929	10.07190	40.47	10015_10_2
10015	NODE_193379_length_2141	2141	11.91680	42.41	10015_10_2
10015	NODE_193896_length_1204	1204	10.75430	35.47	10015_10_2
10015	NODE_1941_length_2118	2118	12.70320	41.78	10015_10_2
10015	NODE_195490_length_552	552	15.18070	40.40	10015_10_2
10015	NODE_195826_length_1273	1273	7.79010	32.91	10015_10_2
10015	NODE_196160_length_1051	1051	12.57880	33.40	10015_10_2
10015	NODE_196576_length_1595	1595	12.76450	41.82	10015_10_2
10015	NODE_196675_length_1384	1384	10.93350	40.90	10015_10_2
10015	NODE_196828_length_2738	2738	13.26970	41.71	10015_10_2
10015	NODE_196950_length_924	924	10.22140	39.07	10015_10_2
10015	NODE_196960_length_526	526	6.305250	33.46	10015_10_2
10015	NODE_197218_length_806	806	15.88710	45.78	10015_10_2
10015	NODE_197365_length_1865	1865	16.04610	39.03	10015_10_2
10015	NODE_197411_length_651	651	8.998760	46.08	10015_10_2
10015	NODE_197436_length_794	794	11.9360	40.30	10015_10_2
10015	NODE_197465_length_2014	2014	12.49170	40.67	10015_10_2
10015	NODE_197933_length_2228	2228	14.73350	44.03	10015_10_2
10015	NODE_198445_length_1283	1283	12.81570	43.26	10015_10_2
10015	NODE_198724_length_1068	1068	15.04650	44.85	10015_10_2
10015	NODE_198858_length_1011	1011	12.45150	44.11	10015_10_2
10015	NODE_198974_length_1010	1010	13.99310	42.48	10015_10_2
10015	NODE_199054_length_536	536	10.69990	39.18	10015_10_2
10015	NODE_199937_length_3291	3291	12.80980	42.54	10015_10_2
10015	NODE_201026_length_1026	1026	13.80780	46.78	10015_10_2
10015	NODE_20771_length_720	720	11.61630	42.78	10015_10_2
10015	NODE_21092_length_7996	7996	13.54460	43.00	10015_10_2
10015	NODE_22975_length_1556	1556	10.05240	45.50	10015_10_2
10015	NODE_23050_length_573	573	6.035460	47.99	10015_10_2
10015	NODE_23225_length_943	943	11.06750	43.16	10015_10_2
10015	NODE_2352_length_2233	2233	12.41220	42.14	10015_10_2
10015	NODE_2360_length_927	927	10.89840	44.98	10015_10_2
10015	NODE_23627_length_1022	1022	11.2960	43.93	10015_10_2
10015	NODE_23744_length_2033	2033	12.78990	38.81	10015_10_2
10015	NODE_2572_length_617	617	9.512090	39.38	10015_10_2
10015	NODE_26435_length_719	719	10.24560	41.31	10015_10_2
10015	NODE_26968_length_1295	1295	15.68560	48.96	10015_10_2
10015	NODE_27283_length_11292	11292	12.08540	41.94	10015_10_2
10015	NODE_27715_length_1023	1023	13.19620	38.42	10015_10_2
10015	NODE_27864_length_4978	4978	13.88020	42.99	10015_10_2
10015	NODE_29246_length_845	845	12.42960	42.60	10015_10_2
10015	NODE_30113_length_539	539	14.81070	44.53	10015_10_2
10015	NODE_32074_length_691	691	11.73590	37.92	10015_10_2
10015	NODE_32493_length_538	538	10.11020	33.09	10015_10_2
10015	NODE_32621_length_886	886	14.5220	37.02	10015_10_2
10015	NODE_32716_length_1097	1097	10.80810	41.57	10015_10_2
10015	NODE_3277_length_538	538	10.21820	37.36	10015_10_2
10015	NODE_33766_length_4410	4410	12.07570	42.02	10015_10_2
10015	NODE_34476_length_524	524	6.516090	52.86	10015_10_2
10015	NODE_34495_length_919	919	13.46190	37.43	10015_10_2
10015	NODE_34539_length_3072	3072	13.03730	42.42	10015_10_2
10015	NODE_34846_length_709	709	10.07680	43.30	10015_10_2
10015	NODE_35023_length_1592	1592	12.72080	42.53	10015_10_2
10015	NODE_35121_length_4634	4634	14.16110	43.98	10015_10_2
10015	NODE_35478_length_561	561	11.91870	43.14	10015_10_2
10015	NODE_35555_length_1581	1581	11.85420	41.37	10015_10_2
10015	NODE_36040_length_4313	4313	12.68890	42.06	10015_10_2
10015	NODE_36225_length_1664	1664	6.144890	37.32	10015_10_2
10015	NODE_36403_length_1785	1785	11.14870	43.87	10015_10_2
10015	NODE_37507_length_1353	1353	15.45120	44.79	10015_10_2
10015	NODE_37599_length_3235	3235	13.27840	43.71	10015_10_2
10015	NODE_3791_length_4100	4100	11.62190	38.22	10015_10_2
10015	NODE_39586_length_1567	1567	14.93810	36.57	10015_10_2
10015	NODE_39799_length_1260	1260	18.51320	41.75	10015_10_2
10015	NODE_40921_length_2732	2732	15.2920	46.71	10015_10_2
10015	NODE_41240_length_858	858	11.61330	42.89	10015_10_2
10015	NODE_41455_length_592	592	11.43010	44.93	10015_10_2
10015	NODE_41496_length_1590	1590	15.11160	41.26	10015_10_2
10015	NODE_42101_length_1216	1216	17.07180	45.48	10015_10_2
10015	NODE_42156_length_1153	1153	9.67680	42.41	10015_10_2
10015	NODE_42446_length_558	558	5.702550	34.23	10015_10_2
10015	NODE_43434_length_1947	1947	12.32990	37.75	10015_10_2
10015	NODE_4346_length_1294	1294	13.47920	46.06	10015_10_2
10015	NODE_43741_length_2660	2660	14.10640	44.32	10015_10_2
10015	NODE_4385_length_1139	1139	12.1410	44.78	10015_10_2
10015	NODE_44556_length_760	760	13.64540	37.89	10015_10_2
10015	NODE_46107_length_1183	1183	11.40170	39.81	10015_10_2
10015	NODE_4687_length_1008	1008	5.843930	59.72	10015_10_2
10015	NODE_47241_length_1281	1281	10.76940	42.00	10015_10_2
10015	NODE_47429_length_1128	1128	10.7570	42.46	10015_10_2
10015	NODE_47863_length_941	941	13.05070	46.23	10015_10_2
10015	NODE_4945_length_519	519	3.413070	44.12	10015_10_2
10015	NODE_51497_length_1289	1289	10.84690	41.27	10015_10_2
10015	NODE_51535_length_1411	1411	12.72470	44.08	10015_10_2
10015	NODE_51611_length_5605	5605	15.93370	42.48	10015_10_2
10015	NODE_51909_length_2218	2218	13.63990	40.94	10015_10_2
10015	NODE_53345_length_1010	1010	11.60090	41.88	10015_10_2
10015	NODE_53758_length_3466	3466	10.41770	37.56	10015_10_2
10015	NODE_53761_length_679	679	13.55920	36.67	10015_10_2
10015	NODE_54157_length_1084	1084	11.48060	41.42	10015_10_2
10015	NODE_54437_length_734	734	14.84510	44.01	10015_10_2
10015	NODE_55781_length_616	616	11.09820	46.10	10015_10_2
10015	NODE_56576_length_2168	2168	11.10790	43.73	10015_10_2
10015	NODE_57808_length_3983	3983	11.40240	38.69	10015_10_2
10015	NODE_58301_length_871	871	11.92980	47.30	10015_10_2
10015	NODE_58427_length_941	941	13.45260	44.53	10015_10_2
10015	NODE_58811_length_677	677	10.4210	44.17	10015_10_2
10015	NODE_59885_length_705	705	6.870570	45.67	10015_10_2
10015	NODE_60500_length_1350	1350	11.75050	35.04	10015_10_2
10015	NODE_61614_length_888	888	11.91790	36.15	10015_10_2
10015	NODE_62462_length_2305	2305	13.45730	45.86	10015_10_2
10015	NODE_6256_length_2421	2421	11.74690	39.45	10015_10_2
10015	NODE_63086_length_810	810	16.82980	45.31	10015_10_2
10015	NODE_63697_length_2090	2090	13.15330	41.15	10015_10_2
10015	NODE_64034_length_3835	3835	13.54180	45.58	10015_10_2
10015	NODE_64267_length_558	558	12.3910	41.40	10015_10_2
10015	NODE_65219_length_3962	3962	13.83790	42.98	10015_10_2
10015	NODE_65522_length_646	646	7.557040	58.36	10015_10_2
10015	NODE_66075_length_890	890	12.26250	34.94	10015_10_2
10015	NODE_660_length_1729	1729	14.19050	40.08	10015_10_2
10015	NODE_66409_length_891	891	15.47940	44.00	10015_10_2
10015	NODE_66870_length_1327	1327	12.33040	41.15	10015_10_2
10015	NODE_67220_length_3553	3553	12.66450	44.05	10015_10_2
10015	NODE_68547_length_861	861	10.40820	35.89	10015_10_2
10015	NODE_7095_length_1313	1313	9.678290	49.50	10015_10_2
10015	NODE_71723_length_1710	1710	13.39920	43.51	10015_10_2
10015	NODE_72210_length_1230	1230	10.61280	41.22	10015_10_2
10015	NODE_72529_length_1776	1776	14.87960	45.16	10015_10_2
10015	NODE_72597_length_2094	2094	13.30880	40.59	10015_10_2
10015	NODE_73115_length_5552	5552	12.67240	35.28	10015_10_2
10015	NODE_73576_length_2054	2054	15.5670	42.36	10015_10_2
10015	NODE_73618_length_1081	1081	11.97310	42.92	10015_10_2
10015	NODE_73707_length_3069	3069	11.31540	30.66	10015_10_2
10015	NODE_7417_length_849	849	13.47770	44.64	10015_10_2
10015	NODE_74279_length_705	705	4.891510	33.33	10015_10_2
10015	NODE_75274_length_611	611	8.744720	47.14	10015_10_2
10015	NODE_75336_length_764	764	22.77650	37.17	10015_10_2
10015	NODE_75820_length_2417	2417	13.36380	42.90	10015_10_2
10015	NODE_78232_length_1634	1634	11.13430	46.27	10015_10_2
10015	NODE_7829_length_646	646	6.635530	48.45	10015_10_2
10015	NODE_79228_length_1737	1737	15.41590	43.12	10015_10_2
10015	NODE_79277_length_932	932	11.55710	39.48	10015_10_2
10015	NODE_79279_length_631	631	13.13610	37.88	10015_10_2
10015	NODE_80623_length_639	639	12.71970	41.78	10015_10_2
10015	NODE_81038_length_1756	1756	11.07260	43.79	10015_10_2
10015	NODE_81076_length_2613	2613	10.15580	33.10	10015_10_2
10015	NODE_81276_length_1802	1802	10.15690	41.12	10015_10_2
10015	NODE_81424_length_2086	2086	13.87070	41.28	10015_10_2
10015	NODE_81794_length_858	858	13.12350	45.92	10015_10_2
10015	NODE_83909_length_1107	1107	12.40530	39.21	10015_10_2
10015	NODE_84132_length_851	851	10.14480	40.42	10015_10_2
10015	NODE_85470_length_4259	4259	13.36550	40.08	10015_10_2
10015	NODE_85911_length_834	834	8.302330	34.89	10015_10_2
10015	NODE_86176_length_580	580	5.754180	39.83	10015_10_2
10015	NODE_86215_length_1738	1738	13.54860	43.33	10015_10_2
10015	NODE_86377_length_2980	2980	14.73960	42.82	10015_10_2
10015	NODE_86872_length_1246	1246	9.84470	39.25	10015_10_2
10015	NODE_87329_length_5323	5323	14.42940	43.21	10015_10_2
10015	NODE_87537_length_6696	6696	15.06090	45.47	10015_10_2
10015	NODE_89886_length_812	812	14.64270	44.95	10015_10_2
10015	NODE_90930_length_525	525	11.22180	40.00	10015_10_2
10015	NODE_91473_length_2027	2027	14.9220	43.12	10015_10_2
10015	NODE_91766_length_1375	1375	8.381240	42.25	10015_10_2
10015	NODE_91880_length_1115	1115	11.8430	46.01	10015_10_2
10015	NODE_92063_length_592	592	8.135820	43.41	10015_10_2
10015	NODE_92508_length_3408	3408	13.51060	43.31	10015_10_2
10015	NODE_9322_length_904	904	14.47470	39.60	10015_10_2
10015	NODE_93260_length_1010	1010	14.07490	40.59	10015_10_2
10015	NODE_9356_length_599	599	13.7880	45.41	10015_10_2
10015	NODE_93574_length_2307	2307	13.56240	36.71	10015_10_2
10015	NODE_93649_length_721	721	18.73510	41.61	10015_10_2
10015	NODE_93736_length_562	562	10.0540	41.99	10015_10_2
10015	NODE_94310_length_713	713	11.64960	46.56	10015_10_2
10015	NODE_94395_length_2521	2521	13.47040	43.59	10015_10_2
10015	NODE_94604_length_1452	1452	13.6390	44.56	10015_10_2
10015	NODE_95064_length_1445	1445	14.69980	41.52	10015_10_2
10015	NODE_95098_length_4428	4428	14.17070	43.41	10015_10_2
10015	NODE_97227_length_971	971	8.391490	42.02	10015_10_2
10015	NODE_97328_length_703	703	10.41430	45.23	10015_10_2
10015	NODE_98007_length_732	732	6.320390	64.07	10015_10_2
10015	NODE_98586_length_797	797	10.38610	48.43	10015_10_2
10015	NODE_99011_length_6619	6619	13.66940	35.70	10015_10_2
10015	NODE_9920_length_747	747	5.402350	53.01	10015_10_2
10015	NODE_99524_length_977	977	12.84430	42.07	10015_10_2
10015	NODE_100135_length_520	520	5.10730	46.54	10015_11_0
10015	NODE_10013_length_1001	1001	22.63360	43.86	10015_11_0
10015	NODE_10018_length_2329	2329	26.59360	43.84	10015_11_0
10015	NODE_100197_length_1913	1913	10.81490	38.73	10015_11_0
10015	NODE_100365_length_1685	1685	22.2630	41.72	10015_11_0
10015	NODE_10045_length_1277	1277	24.89090	43.38	10015_11_0
10015	NODE_100498_length_611	611	9.202790	34.21	10015_11_0
10015	NODE_100523_length_543	543	20.37490	39.41	10015_11_0
10015	NODE_100608_length_4419	4419	10.13440	34.19	10015_11_0
10015	NODE_100691_length_1040	1040	6.915770	49.42	10015_11_0
10015	NODE_100784_length_1100	1100	17.6380	34.00	10015_11_0
10015	NODE_100788_length_1169	1169	9.575240	32.59	10015_11_0
10015	NODE_100830_length_4420	4420	12.87730	41.76	10015_11_0
10015	NODE_100938_length_1174	1174	9.770150	40.97	10015_11_0
10015	NODE_100939_length_8289	8289	17.88310	41.60	10015_11_0
10015	NODE_100960_length_706	706	11.20410	43.48	10015_11_0
10015	NODE_101130_length_22550	22550	23.75360	41.70	10015_11_0
10015	NODE_101294_length_696	696	4.464740	35.49	10015_11_0
10015	NODE_101368_length_553	553	10.81160	41.59	10015_11_0
10015	NODE_101377_length_635	635	7.711730	44.72	10015_11_0
10015	NODE_101499_length_748	748	4.896180	42.38	10015_11_0
10015	NODE_101566_length_883	883	6.299990	30.46	10015_11_0
10015	NODE_101589_length_1849	1849	16.29910	44.67	10015_11_0
10015	NODE_101597_length_565	565	9.067210	43.72	10015_11_0
10015	NODE_101884_length_879	879	9.394110	42.21	10015_11_0
10015	NODE_101895_length_694	694	8.447280	33.14	10015_11_0
10015	NODE_101910_length_604	604	3.962250	35.26	10015_11_0
10015	NODE_101940_length_681	681	4.57370	33.33	10015_11_0
10015	NODE_101984_length_690	690	9.245450	31.30	10015_11_0
10015	NODE_102071_length_1674	1674	13.86950	42.83	10015_11_0
10015	NODE_102169_length_719	719	7.87770	28.79	10015_11_0
10015	NODE_102187_length_939	939	3.954190	27.90	10015_11_0
10015	NODE_102264_length_539	539	6.672290	42.30	10015_11_0
10015	NODE_102353_length_941	941	8.003260	31.99	10015_11_0
10015	NODE_102445_length_512	512	7.62040	42.19	10015_11_0
10015	NODE_102447_length_1155	1155	7.511710	38.10	10015_11_0
10015	NODE_102478_length_1693	1693	15.72390	40.22	10015_11_0
10015	NODE_103398_length_1487	1487	10.03910	42.10	10015_11_0
10015	NODE_103531_length_1913	1913	9.820110	38.11	10015_11_0
10015	NODE_103589_length_670	670	8.090870	51.34	10015_11_0
10015	NODE_103658_length_684	684	12.07970	42.25	10015_11_0
10015	NODE_103677_length_520	520	5.961510	45.77	10015_11_0
10015	NODE_103787_length_1922	1922	8.873730	48.18	10015_11_0
10015	NODE_103835_length_903	903	25.55670	45.63	10015_11_0
10015	NODE_103926_length_4548	4548	9.906740	39.71	10015_11_0
10015	NODE_103930_length_1398	1398	16.71110	39.77	10015_11_0
10015	NODE_103994_length_763	763	9.061770	43.51	10015_11_0
10015	NODE_104306_length_780	780	10.3920	34.62	10015_11_0
10015	NODE_104347_length_744	744	7.815280	36.02	10015_11_0
10015	NODE_104403_length_758	758	9.498120	44.99	10015_11_0
10015	NODE_104436_length_618	618	7.325360	30.10	10015_11_0
10015	NODE_104442_length_652	652	11.38180	41.56	10015_11_0
10015	NODE_104451_length_1130	1130	16.44190	42.65	10015_11_0
10015	NODE_104729_length_1481	1481	9.640550	37.54	10015_11_0
10015	NODE_104768_length_24135	24135	36.14360	37.39	10015_11_0
10015	NODE_104905_length_3541	3541	24.42260	41.74	10015_11_0
10015	NODE_104966_length_2732	2732	15.2570	37.45	10015_11_0
10015	NODE_105079_length_1826	1826	9.413410	41.46	10015_11_0
10015	NODE_10513_length_1288	1288	27.67960	33.77	10015_11_0
10015	NODE_105159_length_990	990	17.89350	50.40	10015_11_0
10015	NODE_105267_length_757	757	8.8790	43.73	10015_11_0
10015	NODE_105279_length_523	523	13.99610	37.09	10015_11_0
10015	NODE_105367_length_1564	1564	10.59930	36.25	10015_11_0
10015	NODE_105399_length_823	823	8.894820	32.69	10015_11_0
10015	NODE_105436_length_562	562	8.566570	34.88	10015_11_0
10015	NODE_105448_length_511	511	4.302870	39.53	10015_11_0
10015	NODE_105466_length_6830	6830	20.240	39.93	10015_11_0
10015	NODE_105484_length_631	631	7.796210	45.01	10015_11_0
10015	NODE_105862_length_14439	14439	34.59720	42.59	10015_11_0
10015	NODE_106047_length_1436	1436	22.44350	42.27	10015_11_0
10015	NODE_106129_length_1357	1357	9.603250	36.55	10015_11_0
10015	NODE_106141_length_730	730	7.564380	39.04	10015_11_0
10015	NODE_106176_length_5242	5242	23.11280	43.23	10015_11_0
10015	NODE_106238_length_689	689	14.93920	39.62	10015_11_0
10015	NODE_106265_length_778	778	9.099130	46.14	10015_11_0
10015	NODE_10632_length_528	528	9.691490	40.15	10015_11_0
10015	NODE_106382_length_502	502	5.090230	36.25	10015_11_0
10015	NODE_106403_length_660	660	16.14570	35.30	10015_11_0
10015	NODE_106484_length_526	526	7.423340	38.21	10015_11_0
10015	NODE_106544_length_939	939	9.381020	41.75	10015_11_0
10015	NODE_106673_length_512	512	13.15930	40.43	10015_11_0
10015	NODE_106699_length_899	899	7.607930	33.82	10015_11_0
10015	NODE_106790_length_1071	1071	15.98660	43.04	10015_11_0
10015	NODE_106858_length_1006	1006	16.12670	46.82	10015_11_0
10015	NODE_106860_length_538	538	7.159220	38.10	10015_11_0
10015	NODE_106923_length_540	540	8.290430	33.70	10015_11_0
10015	NODE_106953_length_578	578	40.74950	34.43	10015_11_0
10015	NODE_107003_length_533	533	11.4170	41.65	10015_11_0
10015	NODE_107035_length_538	538	6.353860	36.62	10015_11_0
10015	NODE_107040_length_1887	1887	27.47220	41.49	10015_11_0
10015	NODE_107087_length_4254	4254	10.74190	37.64	10015_11_0
10015	NODE_1070_length_717	717	9.381120	37.80	10015_11_0
10015	NODE_107258_length_756	756	8.120880	44.44	10015_11_0
10015	NODE_10731_length_17042	17042	24.44730	43.99	10015_11_0
10015	NODE_107364_length_706	706	16.5230	45.75	10015_11_0
10015	NODE_107464_length_562	562	8.991760	40.93	10015_11_0
10015	NODE_10749_length_1054	1054	6.525810	38.71	10015_11_0
10015	NODE_107619_length_511	511	6.292110	49.71	10015_11_0
10015	NODE_107622_length_4664	4664	18.74130	42.28	10015_11_0
10015	NODE_107652_length_938	938	11.31620	35.61	10015_11_0
10015	NODE_107694_length_4230	4230	10.94470	36.90	10015_11_0
10015	NODE_107820_length_904	904	49.36610	38.94	10015_11_0
10015	NODE_107837_length_4436	4436	26.77660	34.60	10015_11_0
10015	NODE_107922_length_1874	1874	7.942920	41.36	10015_11_0
10015	NODE_10792_length_3744	3744	9.311230	32.77	10015_11_0
10015	NODE_108012_length_1226	1226	19.69170	37.60	10015_11_0
10015	NODE_108052_length_1358	1358	8.042650	33.43	10015_11_0
10015	NODE_108239_length_1570	1570	10.560	38.34	10015_11_0
10015	NODE_108256_length_548	548	9.300910	47.81	10015_11_0
10015	NODE_108257_length_799	799	5.704280	36.55	10015_11_0
10015	NODE_108337_length_582	582	12.38160	34.71	10015_11_0
10015	NODE_108482_length_685	685	8.643080	40.73	10015_11_0
10015	NODE_108565_length_1583	1583	8.206330	29.12	10015_11_0
10015	NODE_108572_length_590	590	8.788170	42.54	10015_11_0
10015	NODE_108715_length_895	895	16.93260	36.31	10015_11_0
10015	NODE_109084_length_1934	1934	12.18790	42.50	10015_11_0
10015	NODE_109091_length_2031	2031	22.35710	44.36	10015_11_0
10015	NODE_109111_length_8677	8677	11.29250	34.26	10015_11_0
10015	NODE_109120_length_1073	1073	9.925040	41.47	10015_11_0
10015	NODE_109594_length_524	524	6.61030	51.53	10015_11_0
10015	NODE_109616_length_552	552	48.03080	39.31	10015_11_0
10015	NODE_109773_length_1776	1776	23.24590	38.12	10015_11_0
10015	NODE_109781_length_710	710	6.507710	30.00	10015_11_0
10015	NODE_109789_length_1390	1390	8.913020	37.41	10015_11_0
10015	NODE_109876_length_505	505	12.52210	40.59	10015_11_0
10015	NODE_110179_length_911	911	6.048420	35.35	10015_11_0
10015	NODE_110239_length_815	815	5.037460	49.45	10015_11_0
10015	NODE_110255_length_1458	1458	17.98230	37.11	10015_11_0
10015	NODE_110541_length_958	958	11.76790	37.06	10015_11_0
10015	NODE_110708_length_650	650	6.465250	35.23	10015_11_0
10015	NODE_110742_length_718	718	6.523910	37.33	10015_11_0
10015	NODE_110747_length_553	553	6.620280	41.23	10015_11_0
10015	NODE_110889_length_1493	1493	28.74750	37.71	10015_11_0
10015	NODE_110999_length_742	742	12.05150	43.13	10015_11_0
10015	NODE_111120_length_763	763	13.18660	36.44	10015_11_0
10015	NODE_111139_length_1936	1936	10.37440	36.31	10015_11_0
10015	NODE_111147_length_3830	3830	14.19650	45.14	10015_11_0
10015	NODE_111155_length_1395	1395	31.38480	36.63	10015_11_0
10015	NODE_11121_length_932	932	42.95340	40.34	10015_11_0
10015	NODE_111329_length_1349	1349	8.249350	41.22	10015_11_0
10015	NODE_111397_length_804	804	5.535330	43.41	10015_11_0
10015	NODE_111442_length_3844	3844	9.547720	34.16	10015_11_0
10015	NODE_111488_length_1933	1933	8.571430	36.94	10015_11_0
10015	NODE_111558_length_1092	1092	6.484240	30.77	10015_11_0
10015	NODE_111584_length_7404	7404	36.63670	43.23	10015_11_0
10015	NODE_111644_length_597	597	4.48510	41.21	10015_11_0
10015	NODE_111649_length_710	710	6.099740	63.24	10015_11_0
10015	NODE_111679_length_14633	14633	22.59410	41.59	10015_11_0
10015	NODE_111702_length_3408	3408	10.27470	33.92	10015_11_0
10015	NODE_111941_length_663	663	9.699660	34.99	10015_11_0
10015	NODE_112099_length_552	552	8.801740	38.41	10015_11_0
10015	NODE_112429_length_1702	1702	8.656040	35.90	10015_11_0
10015	NODE_112496_length_5778	5778	13.15230	43.79	10015_11_0
10015	NODE_112571_length_3637	3637	12.56870	38.08	10015_11_0
10015	NODE_11270_length_3570	3570	22.36410	40.84	10015_11_0
10015	NODE_113209_length_542	542	7.197580	57.01	10015_11_0
10015	NODE_113550_length_692	692	8.999950	41.76	10015_11_0
10015	NODE_113552_length_692	692	24.07480	41.33	10015_11_0
10015	NODE_113652_length_536	536	12.32570	36.38	10015_11_0
10015	NODE_113722_length_621	621	11.41180	47.99	10015_11_0
10015	NODE_113783_length_2759	2759	23.76290	46.76	10015_11_0
10015	NODE_114321_length_925	925	10.280	40.54	10015_11_0
10015	NODE_114419_length_3416	3416	24.44380	42.36	10015_11_0
10015	NODE_114576_length_1673	1673	9.319850	41.66	10015_11_0
10015	NODE_114600_length_2813	2813	9.76130	41.17	10015_11_0
10015	NODE_11463_length_1621	1621	9.424250	29.18	10015_11_0
10015	NODE_114753_length_3855	3855	158.1460	44.38	10015_11_0
10015	NODE_114887_length_844	844	13.82960	43.72	10015_11_0
10015	NODE_115058_length_625	625	6.192430	47.84	10015_11_0
10015	NODE_11505_length_6377	6377	36.09910	43.11	10015_11_0
10015	NODE_115214_length_5026	5026	32.46220	40.97	10015_11_0
10015	NODE_115299_length_524	524	17.080	42.94	10015_11_0
10015	NODE_115412_length_937	937	9.340610	48.99	10015_11_0
10015	NODE_11544_length_736	736	7.632790	41.30	10015_11_0
10015	NODE_115521_length_1720	1720	8.224110	35.64	10015_11_0
10015	NODE_115536_length_3129	3129	10.83310	37.78	10015_11_0
10015	NODE_11557_length_2356	2356	29.42970	35.95	10015_11_0
10015	NODE_115857_length_1284	1284	11.05010	39.95	10015_11_0
10015	NODE_115903_length_3603	3603	10.42710	40.11	10015_11_0
10015	NODE_116062_length_943	943	7.644980	45.49	10015_11_0
10015	NODE_116224_length_1063	1063	8.724440	35.47	10015_11_0
10015	NODE_11625_length_5223	5223	10.19580	38.27	10015_11_0
10015	NODE_116273_length_1237	1237	24.10130	32.09	10015_11_0
10015	NODE_116340_length_601	601	7.09650	31.78	10015_11_0
10015	NODE_116545_length_4082	4082	25.95850	43.80	10015_11_0
10015	NODE_116613_length_572	572	7.243980	39.86	10015_11_0
10015	NODE_116637_length_707	707	13.82240	49.22	10015_11_0
10015	NODE_116713_length_558	558	9.469880	47.49	10015_11_0
10015	NODE_116792_length_1639	1639	11.65330	34.66	10015_11_0
10015	NODE_117215_length_835	835	21.12790	39.28	10015_11_0
10015	NODE_117226_length_1564	1564	21.67240	35.49	10015_11_0
10015	NODE_117468_length_594	594	10.46470	44.61	10015_11_0
10015	NODE_117482_length_2069	2069	12.6790	42.53	10015_11_0
10015	NODE_117552_length_1429	1429	7.732260	34.99	10015_11_0
10015	NODE_117570_length_2667	2667	23.23090	42.78	10015_11_0
10015	NODE_117661_length_3422	3422	21.57890	46.20	10015_11_0
10015	NODE_117694_length_522	522	6.22280	37.36	10015_11_0
10015	NODE_117698_length_1706	1706	27.05280	43.08	10015_11_0
10015	NODE_117715_length_670	670	9.707020	36.27	10015_11_0
10015	NODE_118481_length_7582	7582	20.32210	39.70	10015_11_0
10015	NODE_118559_length_505	505	7.059830	42.18	10015_11_0
10015	NODE_118594_length_747	747	6.408790	35.48	10015_11_0
10015	NODE_118598_length_33640	33640	40.85490	42.43	10015_11_0
10015	NODE_11862_length_636	636	9.004190	40.57	10015_11_0
10015	NODE_118787_length_4559	4559	20.81690	42.62	10015_11_0
10015	NODE_118837_length_911	911	11.18120	39.96	10015_11_0
10015	NODE_118843_length_523	523	17.99930	43.59	10015_11_0
10015	NODE_118920_length_4402	4402	38.51230	40.69	10015_11_0
10015	NODE_118931_length_541	541	5.477890	30.68	10015_11_0
10015	NODE_118975_length_8095	8095	10.92040	36.38	10015_11_0
10015	NODE_119017_length_771	771	18.95480	40.99	10015_11_0
10015	NODE_119048_length_8464	8464	12.85990	32.43	10015_11_0
10015	NODE_119103_length_3396	3396	9.144380	38.31	10015_11_0
10015	NODE_119155_length_1351	1351	20.17040	39.60	10015_11_0
10015	NODE_119262_length_665	665	9.417890	31.58	10015_11_0
10015	NODE_119376_length_1769	1769	7.818860	38.21	10015_11_0
10015	NODE_119388_length_655	655	8.455020	36.64	10015_11_0
10015	NODE_119474_length_1511	1511	21.58340	44.14	10015_11_0
10015	NODE_119558_length_602	602	9.471380	49.17	10015_11_0
10015	NODE_120117_length_1037	1037	8.98850	36.45	10015_11_0
10015	NODE_120147_length_9926	9926	25.95870	40.94	10015_11_0
10015	NODE_120196_length_1846	1846	134.2490	40.30	10015_11_0
10015	NODE_120230_length_1122	1122	10.01720	38.50	10015_11_0
10015	NODE_120244_length_584	584	9.765330	57.02	10015_11_0
10015	NODE_120264_length_550	550	14.3440	43.82	10015_11_0
10015	NODE_120313_length_623	623	12.00260	43.50	10015_11_0
10015	NODE_12032_length_1943	1943	10.2720	38.39	10015_11_0
10015	NODE_120361_length_552	552	7.684890	46.56	10015_11_0
10015	NODE_120371_length_682	682	9.308210	34.60	10015_11_0
10015	NODE_120486_length_979	979	5.722170	53.32	10015_11_0
10015	NODE_120579_length_3694	3694	9.060830	40.80	10015_11_0
10015	NODE_120712_length_682	682	6.220430	45.31	10015_11_0
10015	NODE_12079_length_2408	2408	7.623580	46.68	10015_11_0
10015	NODE_120944_length_2940	2940	9.535470	42.14	10015_11_0
10015	NODE_120982_length_3091	3091	24.14850	42.32	10015_11_0
10015	NODE_121061_length_633	633	6.61440	42.81	10015_11_0
10015	NODE_121376_length_741	741	6.553660	34.82	10015_11_0
10015	NODE_121384_length_623	623	5.006970	40.93	10015_11_0
10015	NODE_12143_length_1762	1762	8.967870	38.93	10015_11_0
10015	NODE_121445_length_1206	1206	8.369280	31.34	10015_11_0
10015	NODE_121492_length_1143	1143	8.262910	38.32	10015_11_0
10015	NODE_121530_length_2793	2793	9.328310	40.24	10015_11_0
10015	NODE_121554_length_2687	2687	11.20580	41.91	10015_11_0
10015	NODE_121876_length_552	552	5.419410	33.88	10015_11_0
10015	NODE_12209_length_736	736	21.6750	44.29	10015_11_0
10015	NODE_122145_length_2133	2133	10.04890	34.04	10015_11_0
10015	NODE_122465_length_1510	1510	28.8020	44.90	10015_11_0
10015	NODE_122533_length_1911	1911	10.20760	52.22	10015_11_0
10015	NODE_122665_length_850	850	6.672680	35.53	10015_11_0
10015	NODE_122694_length_1478	1478	12.35590	44.72	10015_11_0
10015	NODE_122792_length_816	816	7.132860	35.54	10015_11_0
10015	NODE_122911_length_1046	1046	8.825660	35.28	10015_11_0
10015	NODE_122919_length_596	596	7.077010	36.91	10015_11_0
10015	NODE_122951_length_663	663	9.818170	41.93	10015_11_0
10015	NODE_123105_length_1882	1882	21.30530	44.79	10015_11_0
10015	NODE_12310_length_1144	1144	6.726730	40.21	10015_11_0
10015	NODE_123190_length_1516	1516	7.442680	50.13	10015_11_0
10015	NODE_123308_length_4679	4679	26.69220	41.50	10015_11_0
10015	NODE_123354_length_927	927	17.56120	44.88	10015_11_0
10015	NODE_123412_length_1656	1656	25.67080	41.18	10015_11_0
10015	NODE_12359_length_6091	6091	10.34110	36.51	10015_11_0
10015	NODE_123609_length_9298	9298	28.89520	42.45	10015_11_0
10015	NODE_123716_length_5400	5400	28.71810	43.96	10015_11_0
10015	NODE_123887_length_557	557	7.909260	35.19	10015_11_0
10015	NODE_123929_length_1016	1016	14.18070	43.11	10015_11_0
10015	NODE_12393_length_558	558	7.202960	54.48	10015_11_0
10015	NODE_123978_length_966	966	34.71290	46.69	10015_11_0
10015	NODE_123995_length_1792	1792	9.030770	39.40	10015_11_0
10015	NODE_124046_length_2319	2319	8.453310	44.89	10015_11_0
10015	NODE_124078_length_3219	3219	12.97020	33.30	10015_11_0
10015	NODE_124150_length_538	538	7.843420	36.99	10015_11_0
10015	NODE_124168_length_846	846	8.179880	34.63	10015_11_0
10015	NODE_124448_length_1121	1121	7.37380	39.96	10015_11_0
10015	NODE_124524_length_5919	5919	38.25290	43.00	10015_11_0
10015	NODE_124568_length_624	624	9.345960	38.30	10015_11_0
10015	NODE_124602_length_557	557	3.702660	46.68	10015_11_0
10015	NODE_124672_length_850	850	6.400930	43.18	10015_11_0
10015	NODE_124796_length_3066	3066	22.1220	40.02	10015_11_0
10015	NODE_124873_length_9165	9165	25.95850	42.29	10015_11_0
10015	NODE_124960_length_795	795	7.54970	37.86	10015_11_0
10015	NODE_124988_length_3496	3496	10.90110	39.65	10015_11_0
10015	NODE_125166_length_523	523	13.14870	42.26	10015_11_0
10015	NODE_125305_length_1422	1422	8.327690	41.49	10015_11_0
10015	NODE_125465_length_6448	6448	24.94960	41.55	10015_11_0
10015	NODE_125619_length_693	693	5.04130	54.98	10015_11_0
10015	NODE_125806_length_730	730	10.34330	49.18	10015_11_0
10015	NODE_125922_length_2162	2162	20.16990	41.91	10015_11_0
10015	NODE_126014_length_627	627	11.87940	43.54	10015_11_0
10015	NODE_126036_length_1427	1427	10.05150	35.88	10015_11_0
10015	NODE_12615_length_807	807	8.506820	39.28	10015_11_0
10015	NODE_126162_length_859	859	13.82690	44.70	10015_11_0
10015	NODE_126184_length_579	579	9.027110	46.80	10015_11_0
10015	NODE_126217_length_2015	2015	7.960740	38.81	10015_11_0
10015	NODE_12629_length_14616	14616	37.04190	38.44	10015_11_0
10015	NODE_126473_length_564	564	8.948070	50.71	10015_11_0
10015	NODE_126533_length_642	642	9.72250	36.45	10015_11_0
10015	NODE_126657_length_3661	3661	7.64270	32.26	10015_11_0
10015	NODE_126763_length_819	819	7.02780	35.04	10015_11_0
10015	NODE_126843_length_1712	1712	34.18120	46.32	10015_11_0
10015	NODE_126844_length_522	522	5.698570	31.80	10015_11_0
10015	NODE_126854_length_990	990	9.651370	30.20	10015_11_0
10015	NODE_126945_length_2637	2637	23.85930	40.69	10015_11_0
10015	NODE_12694_length_4176	4176	45.31240	43.65	10015_11_0
10015	NODE_126950_length_937	937	12.1940	43.97	10015_11_0
10015	NODE_127093_length_599	599	12.5890	47.08	10015_11_0
10015	NODE_127107_length_639	639	5.730750	46.48	10015_11_0
10015	NODE_12720_length_20513	20513	31.48660	41.77	10015_11_0
10015	NODE_127281_length_767	767	7.186780	52.80	10015_11_0
10015	NODE_127308_length_1086	1086	19.75750	47.15	10015_11_0
10015	NODE_127363_length_665	665	7.657890	35.19	10015_11_0
10015	NODE_127465_length_6767	6767	27.47880	43.15	10015_11_0
10015	NODE_127536_length_8270	8270	22.96130	43.11	10015_11_0
10015	NODE_127576_length_599	599	15.57530	34.22	10015_11_0
10015	NODE_127738_length_1050	1050	13.86110	40.29	10015_11_0
10015	NODE_127782_length_663	663	4.468890	51.58	10015_11_0
10015	NODE_127848_length_710	710	9.432910	42.11	10015_11_0
10015	NODE_127917_length_2845	2845	30.16010	41.48	10015_11_0
10015	NODE_128083_length_594	594	10.41560	44.28	10015_11_0
10015	NODE_128129_length_7087	7087	19.89580	39.73	10015_11_0
10015	NODE_128195_length_652	652	13.38380	35.89	10015_11_0
10015	NODE_128235_length_1339	1339	14.57710	37.27	10015_11_0
10015	NODE_128304_length_791	791	8.556630	34.51	10015_11_0
10015	NODE_128320_length_3912	3912	23.07520	45.86	10015_11_0
10015	NODE_128323_length_3344	3344	22.1990	35.53	10015_11_0
10015	NODE_128355_length_592	592	13.60830	38.34	10015_11_0
10015	NODE_128618_length_2480	2480	11.68070	35.81	10015_11_0
10015	NODE_128648_length_1846	1846	9.574750	45.02	10015_11_0
10015	NODE_128757_length_824	824	10.68540	38.83	10015_11_0
10015	NODE_128786_length_1054	1054	8.564170	38.52	10015_11_0
10015	NODE_128949_length_803	803	15.0720	33.25	10015_11_0
10015	NODE_129010_length_2377	2377	10.49670	41.94	10015_11_0
10015	NODE_129014_length_517	517	5.017580	57.25	10015_11_0
10015	NODE_129304_length_1485	1485	10.74970	39.53	10015_11_0
10015	NODE_129408_length_626	626	3.703420	33.87	10015_11_0
10015	NODE_129577_length_1494	1494	19.73510	37.22	10015_11_0
10015	NODE_129717_length_592	592	10.97920	40.37	10015_11_0
10015	NODE_129790_length_1033	1033	4.447630	38.63	10015_11_0
10015	NODE_129863_length_1288	1288	23.37490	38.04	10015_11_0
10015	NODE_129918_length_631	631	22.30930	39.30	10015_11_0
10015	NODE_130047_length_688	688	6.754540	43.75	10015_11_0
10015	NODE_130068_length_2251	2251	9.020980	35.32	10015_11_0
10015	NODE_130141_length_850	850	22.90210	37.29	10015_11_0
10015	NODE_130183_length_6408	6408	36.84530	41.57	10015_11_0
10015	NODE_130422_length_1542	1542	6.806230	39.75	10015_11_0
10015	NODE_130589_length_1199	1199	11.31820	41.28	10015_11_0
10015	NODE_130651_length_665	665	7.1990	40.45	10015_11_0
10015	NODE_130734_length_796	796	6.538030	48.24	10015_11_0
10015	NODE_130828_length_612	612	6.195770	34.80	10015_11_0
10015	NODE_131036_length_508	508	7.398080	41.73	10015_11_0
10015	NODE_131070_length_681	681	4.238740	50.07	10015_11_0
10015	NODE_131164_length_1985	1985	7.780030	40.96	10015_11_0
10015	NODE_131171_length_2031	2031	19.35110	47.51	10015_11_0
10015	NODE_131249_length_5144	5144	29.63480	42.79	10015_11_0
10015	NODE_131398_length_877	877	6.176060	44.24	10015_11_0
10015	NODE_131400_length_7095	7095	23.66410	33.54	10015_11_0
10015	NODE_131498_length_1623	1623	8.736170	41.22	10015_11_0
10015	NODE_131605_length_664	664	22.40920	44.88	10015_11_0
10015	NODE_131654_length_8725	8725	15.85810	37.63	10015_11_0
10015	NODE_131686_length_2845	2845	18.75590	42.04	10015_11_0
10015	NODE_13186_length_1263	1263	10.05350	36.74	10015_11_0
10015	NODE_132091_length_707	707	24.03060	34.79	10015_11_0
10015	NODE_132111_length_1489	1489	31.97520	42.71	10015_11_0
10015	NODE_132251_length_6194	6194	12.12930	40.14	10015_11_0
10015	NODE_13229_length_1155	1155	17.59710	42.51	10015_11_0
10015	NODE_132474_length_1897	1897	10.24140	42.59	10015_11_0
10015	NODE_132491_length_1436	1436	12.36820	37.81	10015_11_0
10015	NODE_132525_length_707	707	10.81110	39.46	10015_11_0
10015	NODE_132589_length_1800	1800	8.899090	38.44	10015_11_0
10015	NODE_132602_length_509	509	33.57910	45.19	10015_11_0
10015	NODE_132645_length_4344	4344	13.20750	36.33	10015_11_0
10015	NODE_132803_length_914	914	9.126150	35.56	10015_11_0
10015	NODE_132814_length_4182	4182	15.29450	41.13	10015_11_0
10015	NODE_132899_length_709	709	11.37860	37.66	10015_11_0
10015	NODE_132955_length_630	630	8.112810	51.90	10015_11_0
10015	NODE_132986_length_2006	2006	11.67130	35.00	10015_11_0
10015	NODE_133115_length_7881	7881	20.90680	43.08	10015_11_0
10015	NODE_133238_length_1410	1410	5.386490	36.24	10015_11_0
10015	NODE_133251_length_7127	7127	40.61460	39.44	10015_11_0
10015	NODE_133395_length_1761	1761	9.959210	35.32	10015_11_0
10015	NODE_133430_length_8692	8692	26.7460	44.14	10015_11_0
10015	NODE_133494_length_552	552	5.121170	37.50	10015_11_0
10015	NODE_133513_length_936	936	9.082790	36.86	10015_11_0
10015	NODE_133552_length_2154	2154	10.77270	43.64	10015_11_0
10015	NODE_133646_length_617	617	18.18920	44.57	10015_11_0
10015	NODE_133729_length_600	600	12.89570	34.50	10015_11_0
10015	NODE_13382_length_1646	1646	7.914960	39.55	10015_11_0
10015	NODE_133938_length_1124	1124	12.70960	42.26	10015_11_0
10015	NODE_134034_length_12412	12412	26.54180	44.77	10015_11_0
10015	NODE_134104_length_1330	1330	9.915880	37.89	10015_11_0
10015	NODE_134164_length_4576	4576	33.94680	42.90	10015_11_0
10015	NODE_13438_length_743	743	10.68380	38.76	10015_11_0
10015	NODE_134539_length_1171	1171	8.95750	35.70	10015_11_0
10015	NODE_134627_length_8786	8786	35.14980	41.63	10015_11_0
10015	NODE_134746_length_2193	2193	19.19510	41.91	10015_11_0
10015	NODE_13481_length_656	656	9.607170	41.77	10015_11_0
10015	NODE_13483_length_3189	3189	25.36190	44.25	10015_11_0
10015	NODE_134871_length_509	509	5.637490	39.29	10015_11_0
10015	NODE_134922_length_9572	9572	19.93360	41.86	10015_11_0
10015	NODE_135159_length_690	690	7.435180	25.80	10015_11_0
10015	NODE_135288_length_3260	3260	10.99780	39.79	10015_11_0
10015	NODE_135445_length_1224	1224	14.95470	39.30	10015_11_0
10015	NODE_135451_length_855	855	7.213160	35.09	10015_11_0
10015	NODE_135540_length_2134	2134	10.64060	38.28	10015_11_0
10015	NODE_135614_length_970	970	30.6860	46.08	10015_11_0
10015	NODE_135713_length_3068	3068	23.96580	44.33	10015_11_0
10015	NODE_135738_length_543	543	27.93740	45.12	10015_11_0
10015	NODE_135861_length_2355	2355	9.549370	41.44	10015_11_0
10015	NODE_135939_length_622	622	22.1990	39.87	10015_11_0
10015	NODE_135963_length_667	667	7.982770	46.48	10015_11_0
10015	NODE_136083_length_1018	1018	9.999580	37.03	10015_11_0
10015	NODE_136108_length_1740	1740	9.50120	34.43	10015_11_0
10015	NODE_136172_length_1051	1051	7.77550	35.87	10015_11_0
10015	NODE_136381_length_5563	5563	13.26540	41.11	10015_11_0
10015	NODE_136383_length_3168	3168	11.43830	42.80	10015_11_0
10015	NODE_136624_length_574	574	6.336960	43.38	10015_11_0
10015	NODE_136702_length_870	870	17.34740	39.54	10015_11_0
10015	NODE_136761_length_857	857	4.684070	49.01	10015_11_0
10015	NODE_136872_length_614	614	10.50040	39.41	10015_11_0
10015	NODE_136959_length_556	556	7.138830	32.91	10015_11_0
10015	NODE_137038_length_2417	2417	24.27250	42.53	10015_11_0
10015	NODE_137127_length_530	530	9.857020	41.32	10015_11_0
10015	NODE_137191_length_710	710	10.61810	41.83	10015_11_0
10015	NODE_137231_length_503	503	3.948460	34.39	10015_11_0
10015	NODE_137300_length_1408	1408	11.29360	36.01	10015_11_0
10015	NODE_13732_length_3871	3871	23.49360	40.38	10015_11_0
10015	NODE_137403_length_848	848	10.43250	43.04	10015_11_0
10015	NODE_137446_length_552	552	5.818830	26.63	10015_11_0
10015	NODE_137449_length_766	766	6.303170	28.85	10015_11_0
10015	NODE_137524_length_566	566	5.496930	41.87	10015_11_0
10015	NODE_137577_length_614	614	15.12010	42.83	10015_11_0
10015	NODE_137580_length_1208	1208	10.53280	43.54	10015_11_0
10015	NODE_137702_length_599	599	7.114110	57.60	10015_11_0
10015	NODE_137767_length_1752	1752	10.48030	35.90	10015_11_0
10015	NODE_137892_length_630	630	6.737590	43.81	10015_11_0
10015	NODE_138097_length_4023	4023	11.90510	39.72	10015_11_0
10015	NODE_138141_length_522	522	7.27810	25.86	10015_11_0
10015	NODE_138573_length_1783	1783	10.21790	31.02	10015_11_0
10015	NODE_138876_length_886	886	6.714730	42.33	10015_11_0
10015	NODE_138922_length_629	629	6.161820	42.13	10015_11_0
10015	NODE_138945_length_737	737	8.84810	44.91	10015_11_0
10015	NODE_139021_length_516	516	7.28070	35.47	10015_11_0
10015	NODE_139039_length_1436	1436	5.747370	31.55	10015_11_0
10015	NODE_139177_length_951	951	8.639430	44.90	10015_11_0
10015	NODE_139193_length_505	505	5.799430	38.81	10015_11_0
10015	NODE_139195_length_2365	2365	23.08060	45.33	10015_11_0
10015	NODE_139340_length_652	652	7.241620	53.68	10015_11_0
10015	NODE_139354_length_2492	2492	32.99520	44.10	10015_11_0
10015	NODE_139453_length_1622	1622	9.430120	33.17	10015_11_0
10015	NODE_13947_length_925	925	13.9070	40.54	10015_11_0
10015	NODE_139485_length_652	652	4.361670	43.40	10015_11_0
10015	NODE_139666_length_2651	2651	18.24190	34.74	10015_11_0
10015	NODE_140063_length_1082	1082	9.132780	39.09	10015_11_0
10015	NODE_140064_length_1704	1704	24.82770	42.90	10015_11_0
10015	NODE_14013_length_2900	2900	19.5570	39.66	10015_11_0
10015	NODE_140226_length_933	933	8.645550	43.41	10015_11_0
10015	NODE_140276_length_1690	1690	12.49480	33.67	10015_11_0
10015	NODE_140457_length_1386	1386	8.928720	41.85	10015_11_0
10015	NODE_140688_length_839	839	6.05080	35.28	10015_11_0
10015	NODE_140704_length_2365	2365	10.31590	32.39	10015_11_0
10015	NODE_140836_length_719	719	7.142930	33.80	10015_11_0
10015	NODE_140873_length_922	922	5.108620	67.25	10015_11_0
10015	NODE_140875_length_979	979	14.73140	46.48	10015_11_0
10015	NODE_141097_length_902	902	9.532790	44.57	10015_11_0
10015	NODE_141285_length_665	665	8.434680	39.70	10015_11_0
10015	NODE_141302_length_810	810	8.078190	43.95	10015_11_0
10015	NODE_141307_length_2365	2365	17.82650	32.68	10015_11_0
10015	NODE_141323_length_783	783	13.14930	37.93	10015_11_0
10015	NODE_141425_length_616	616	6.948120	48.21	10015_11_0
10015	NODE_14145_length_4488	4488	33.51310	40.11	10015_11_0
10015	NODE_141577_length_760	760	6.337150	38.55	10015_11_0
10015	NODE_14162_length_636	636	6.935130	37.58	10015_11_0
10015	NODE_141736_length_1168	1168	8.275090	42.29	10015_11_0
10015	NODE_141855_length_658	658	20.2110	38.60	10015_11_0
10015	NODE_14203_length_7713	7713	28.20840	42.71	10015_11_0
10015	NODE_142099_length_2060	2060	10.54790	36.50	10015_11_0
10015	NODE_142239_length_4179	4179	20.91990	41.61	10015_11_0
10015	NODE_142240_length_1139	1139	13.43850	40.74	10015_11_0
10015	NODE_142362_length_3434	3434	16.00720	40.07	10015_11_0
10015	NODE_142424_length_618	618	8.050990	34.79	10015_11_0
10015	NODE_142505_length_1797	1797	13.91840	43.18	10015_11_0
10015	NODE_14252_length_751	751	12.58770	39.28	10015_11_0
10015	NODE_142549_length_1225	1225	14.70580	43.84	10015_11_0
10015	NODE_142648_length_594	594	8.591190	41.92	10015_11_0
10015	NODE_142680_length_697	697	5.048940	33.86	10015_11_0
10015	NODE_1426_length_646	646	10.16630	36.69	10015_11_0
10015	NODE_142926_length_1488	1488	9.83420	39.78	10015_11_0
10015	NODE_142968_length_3172	3172	20.86010	32.22	10015_11_0
10015	NODE_143002_length_1144	1144	8.308870	32.60	10015_11_0
10015	NODE_143006_length_1301	1301	9.387520	40.97	10015_11_0
10015	NODE_143276_length_543	543	8.251520	32.41	10015_11_0
10015	NODE_143283_length_696	696	8.452290	38.22	10015_11_0
10015	NODE_143453_length_588	588	7.422950	42.35	10015_11_0
10015	NODE_143549_length_2635	2635	29.19860	39.13	10015_11_0
10015	NODE_143622_length_14902	14902	23.34480	42.17	10015_11_0
10015	NODE_143688_length_772	772	18.03860	48.83	10015_11_0
10015	NODE_143806_length_9552	9552	23.20980	34.58	10015_11_0
10015	NODE_14382_length_1400	1400	21.36560	38.14	10015_11_0
10015	NODE_143835_length_11149	11149	15.43250	34.79	10015_11_0
10015	NODE_143857_length_551	551	8.182420	36.12	10015_11_0
10015	NODE_144024_length_763	763	19.87430	36.57	10015_11_0
10015	NODE_14404_length_2146	2146	11.82840	38.72	10015_11_0
10015	NODE_144064_length_978	978	10.86810	44.68	10015_11_0
10015	NODE_144196_length_515	515	5.80070	33.59	10015_11_0
10015	NODE_14452_length_536	536	6.985480	49.07	10015_11_0
10015	NODE_144608_length_829	829	15.46040	42.34	10015_11_0
10015	NODE_144620_length_724	724	25.71370	39.78	10015_11_0
10015	NODE_144635_length_1649	1649	12.90390	36.57	10015_11_0
10015	NODE_144667_length_628	628	8.117780	43.79	10015_11_0
10015	NODE_144767_length_1593	1593	10.07220	37.92	10015_11_0
10015	NODE_144773_length_910	910	8.793260	39.34	10015_11_0
10015	NODE_144785_length_1368	1368	9.876320	41.01	10015_11_0
10015	NODE_14492_length_1930	1930	7.284420	46.89	10015_11_0
10015	NODE_144987_length_1412	1412	9.168290	39.24	10015_11_0
10015	NODE_145032_length_3076	3076	11.90130	44.31	10015_11_0
10015	NODE_14517_length_1701	1701	6.458790	43.45	10015_11_0
10015	NODE_145261_length_1382	1382	20.47230	54.92	10015_11_0
10015	NODE_145264_length_530	530	6.395450	36.98	10015_11_0
10015	NODE_145268_length_660	660	5.74420	58.03	10015_11_0
10015	NODE_145415_length_592	592	3.701270	26.86	10015_11_0
10015	NODE_145465_length_6593	6593	19.3850	40.86	10015_11_0
10015	NODE_145482_length_901	901	7.388540	45.17	10015_11_0
10015	NODE_145596_length_828	828	5.758930	33.09	10015_11_0
10015	NODE_14562_length_3959	3959	17.36910	40.09	10015_11_0
10015	NODE_145643_length_14234	14234	22.630	40.02	10015_11_0
10015	NODE_145725_length_590	590	4.801440	28.47	10015_11_0
10015	NODE_14579_length_759	759	19.12640	45.32	10015_11_0
10015	NODE_145854_length_963	963	6.575440	38.21	10015_11_0
10015	NODE_145855_length_715	715	6.13740	42.66	10015_11_0
10015	NODE_145906_length_1382	1382	9.492660	40.09	10015_11_0
10015	NODE_145915_length_550	550	80.33760	47.27	10015_11_0
10015	NODE_145921_length_3116	3116	24.32310	40.69	10015_11_0
10015	NODE_146313_length_1531	1531	27.98410	39.45	10015_11_0
10015	NODE_146606_length_2564	2564	14.44630	55.19	10015_11_0
10015	NODE_146627_length_10871	10871	31.04360	42.16	10015_11_0
10015	NODE_146839_length_742	742	17.95780	40.84	10015_11_0
10015	NODE_146863_length_836	836	7.475360	26.56	10015_11_0
10015	NODE_146884_length_551	551	7.381520	37.02	10015_11_0
10015	NODE_146985_length_538	538	7.524430	34.20	10015_11_0
10015	NODE_147082_length_909	909	12.28470	38.17	10015_11_0
10015	NODE_147085_length_530	530	13.64990	33.02	10015_11_0
10015	NODE_147123_length_749	749	5.255040	40.85	10015_11_0
10015	NODE_147800_length_527	527	6.845270	51.23	10015_11_0
10015	NODE_147816_length_1017	1017	9.994710	29.79	10015_11_0
10015	NODE_147987_length_605	605	8.65110	36.03	10015_11_0
10015	NODE_148012_length_617	617	8.496330	51.38	10015_11_0
10015	NODE_148205_length_600	600	3.957190	47.00	10015_11_0
10015	NODE_148223_length_1302	1302	12.65830	39.40	10015_11_0
10015	NODE_148455_length_1161	1161	13.12630	41.60	10015_11_0
10015	NODE_148505_length_1161	1161	11.05950	41.95	10015_11_0
10015	NODE_148566_length_738	738	5.582250	38.89	10015_11_0
10015	NODE_148594_length_566	566	5.283570	43.82	10015_11_0
10015	NODE_148606_length_765	765	15.01850	45.10	10015_11_0
10015	NODE_148613_length_4597	4597	8.852470	35.94	10015_11_0
10015	NODE_148696_length_1254	1254	9.235990	42.98	10015_11_0
10015	NODE_148739_length_1292	1292	27.01480	43.34	10015_11_0
10015	NODE_148801_length_4316	4316	27.16080	41.57	10015_11_0
10015	NODE_148953_length_2661	2661	29.71640	39.91	10015_11_0
10015	NODE_148998_length_1057	1057	12.16950	42.86	10015_11_0
10015	NODE_149010_length_528	528	8.83460	46.21	10015_11_0
10015	NODE_149051_length_1309	1309	8.922090	40.87	10015_11_0
10015	NODE_149220_length_557	557	14.47060	35.91	10015_11_0
10015	NODE_149270_length_1829	1829	9.824230	43.52	10015_11_0
10015	NODE_149396_length_622	622	5.593790	35.69	10015_11_0
10015	NODE_14941_length_528	528	8.364650	37.50	10015_11_0
10015	NODE_149436_length_6551	6551	10.55480	38.60	10015_11_0
10015	NODE_149538_length_768	768	7.145210	58.07	10015_11_0
10015	NODE_149628_length_1295	1295	30.22260	39.92	10015_11_0
10015	NODE_150092_length_975	975	27.17880	41.54	10015_11_0
10015	NODE_150146_length_1043	1043	10.86580	43.72	10015_11_0
10015	NODE_150277_length_1080	1080	6.133820	39.17	10015_11_0
10015	NODE_150353_length_1434	1434	10.83460	47.70	10015_11_0
10015	NODE_150373_length_585	585	9.212790	37.78	10015_11_0
10015	NODE_150440_length_6500	6500	9.818230	36.63	10015_11_0
10015	NODE_150461_length_18753	18753	21.3090	41.54	10015_11_0
10015	NODE_150477_length_1363	1363	27.02960	42.63	10015_11_0
10015	NODE_150502_length_754	754	9.215610	39.92	10015_11_0
10015	NODE_150526_length_1389	1389	11.19460	45.86	10015_11_0
10015	NODE_15057_length_21787	21787	30.49980	42.71	10015_11_0
10015	NODE_150604_length_4182	4182	24.44390	42.52	10015_11_0
10015	NODE_150689_length_1380	1380	8.833060	40.36	10015_11_0
10015	NODE_150899_length_3979	3979	24.43060	42.80	10015_11_0
10015	NODE_151018_length_550	550	4.310740	30.55	10015_11_0
10015	NODE_151031_length_1820	1820	8.243430	29.34	10015_11_0
10015	NODE_15105_length_524	524	8.247410	44.08	10015_11_0
10015	NODE_151157_length_506	506	15.28290	44.66	10015_11_0
10015	NODE_151337_length_1026	1026	36.47760	43.76	10015_11_0
10015	NODE_151451_length_802	802	9.701460	40.90	10015_11_0
10015	NODE_151472_length_2511	2511	12.91580	47.23	10015_11_0
10015	NODE_151582_length_7067	7067	26.04210	42.18	10015_11_0
10015	NODE_151593_length_871	871	9.787740	37.31	10015_11_0
10015	NODE_151738_length_1065	1065	7.891280	39.25	10015_11_0
10015	NODE_15182_length_5685	5685	25.81520	41.04	10015_11_0
10015	NODE_151852_length_1371	1371	35.93620	40.77	10015_11_0
10015	NODE_152060_length_9404	9404	22.51820	39.96	10015_11_0
10015	NODE_152098_length_6687	6687	19.37490	43.13	10015_11_0
10015	NODE_152231_length_2998	2998	22.99990	40.93	10015_11_0
10015	NODE_152275_length_567	567	7.377740	46.91	10015_11_0
10015	NODE_152315_length_1484	1484	11.330	39.76	10015_11_0
10015	NODE_152316_length_778	778	4.690680	29.69	10015_11_0
10015	NODE_152496_length_575	575	4.465220	36.87	10015_11_0
10015	NODE_15287_length_734	734	12.04020	34.20	10015_11_0
10015	NODE_15293_length_664	664	16.99680	43.67	10015_11_0
10015	NODE_153040_length_907	907	28.54990	41.01	10015_11_0
10015	NODE_153107_length_835	835	20.86320	35.45	10015_11_0
10015	NODE_153117_length_547	547	5.300110	43.33	10015_11_0
10015	NODE_153311_length_3817	3817	10.80590	43.99	10015_11_0
10015	NODE_15349_length_529	529	11.48380	42.34	10015_11_0
10015	NODE_153533_length_1869	1869	8.438680	34.24	10015_11_0
10015	NODE_153587_length_1386	1386	6.113210	34.34	10015_11_0
10015	NODE_153593_length_536	536	10.67880	47.95	10015_11_0
10015	NODE_153627_length_12243	12243	25.62760	42.02	10015_11_0
10015	NODE_153650_length_1310	1310	10.67220	35.80	10015_11_0
10015	NODE_153836_length_3297	3297	12.460	42.89	10015_11_0
10015	NODE_153951_length_1367	1367	11.57850	48.13	10015_11_0
10015	NODE_153994_length_729	729	7.060560	46.50	10015_11_0
10015	NODE_154029_length_560	560	9.366160	27.32	10015_11_0
10015	NODE_154030_length_832	832	14.89570	41.71	10015_11_0
10015	NODE_154043_length_1110	1110	6.770330	49.91	10015_11_0
10015	NODE_154057_length_662	662	5.130350	28.85	10015_11_0
10015	NODE_154113_length_3440	3440	14.31770	36.89	10015_11_0
10015	NODE_154134_length_572	572	11.25060	41.96	10015_11_0
10015	NODE_154276_length_2060	2060	10.39510	33.54	10015_11_0
10015	NODE_154357_length_741	741	8.179580	34.14	10015_11_0
10015	NODE_154485_length_564	564	12.07120	44.68	10015_11_0
10015	NODE_15469_length_550	550	8.319250	41.64	10015_11_0
10015	NODE_154736_length_1120	1120	8.485350	42.32	10015_11_0
10015	NODE_154785_length_3050	3050	8.643970	37.93	10015_11_0
10015	NODE_154819_length_1571	1571	20.33650	43.54	10015_11_0
10015	NODE_154959_length_628	628	5.064830	33.60	10015_11_0
10015	NODE_155044_length_1061	1061	11.08070	41.00	10015_11_0
10015	NODE_155053_length_695	695	7.002670	39.86	10015_11_0
10015	NODE_155094_length_1449	1449	9.231810	45.00	10015_11_0
10015	NODE_155102_length_1315	1315	16.59470	41.83	10015_11_0
10015	NODE_155191_length_603	603	9.39440	49.75	10015_11_0
10015	NODE_15527_length_18489	18489	23.69580	40.50	10015_11_0
10015	NODE_155399_length_549	549	11.95960	36.98	10015_11_0
10015	NODE_155406_length_537	537	7.676660	35.75	10015_11_0
10015	NODE_155456_length_636	636	10.71840	28.30	10015_11_0
10015	NODE_155516_length_1148	1148	9.939080	46.34	10015_11_0
10015	NODE_155532_length_536	536	6.608120	39.93	10015_11_0
10015	NODE_155693_length_649	649	8.209870	27.43	10015_11_0
10015	NODE_155902_length_1762	1762	18.86910	43.30	10015_11_0
10015	NODE_155961_length_1009	1009	38.84250	46.88	10015_11_0
10015	NODE_156013_length_1091	1091	7.686580	35.56	10015_11_0
10015	NODE_156096_length_592	592	8.008270	38.34	10015_11_0
10015	NODE_156281_length_1057	1057	12.62390	43.33	10015_11_0
10015	NODE_156286_length_849	849	7.388570	35.92	10015_11_0
10015	NODE_156383_length_2595	2595	10.1040	39.42	10015_11_0
10015	NODE_156709_length_1613	1613	9.378340	36.08	10015_11_0
10015	NODE_156778_length_1384	1384	16.04660	39.96	10015_11_0
10015	NODE_156877_length_573	573	6.228710	42.41	10015_11_0
10015	NODE_156897_length_2726	2726	19.33040	42.41	10015_11_0
10015	NODE_156933_length_1597	1597	33.11430	37.95	10015_11_0
10015	NODE_157052_length_811	811	38.42530	45.38	10015_11_0
10015	NODE_157144_length_997	997	11.00270	56.77	10015_11_0
10015	NODE_157175_length_628	628	8.845430	48.09	10015_11_0
10015	NODE_157193_length_641	641	5.098940	55.54	10015_11_0
10015	NODE_157201_length_559	559	4.989270	37.75	10015_11_0
10015	NODE_157451_length_1468	1468	9.003520	36.85	10015_11_0
10015	NODE_157593_length_17869	17869	33.42230	41.61	10015_11_0
10015	NODE_157673_length_1136	1136	5.695550	35.83	10015_11_0
10015	NODE_15768_length_924	924	15.33160	30.84	10015_11_0
10015	NODE_157728_length_1594	1594	9.558340	41.53	10015_11_0
10015	NODE_15776_length_634	634	11.61880	41.01	10015_11_0
10015	NODE_157_length_965	965	8.168970	39.17	10015_11_0
10015	NODE_158103_length_1413	1413	9.002570	38.15	10015_11_0
10015	NODE_158282_length_682	682	8.959390	46.92	10015_11_0
10015	NODE_158478_length_1578	1578	8.143460	35.30	10015_11_0
10015	NODE_158502_length_656	656	7.443450	32.93	10015_11_0
10015	NODE_158529_length_1608	1608	19.54090	43.47	10015_11_0
10015	NODE_158597_length_1318	1318	10.01940	36.80	10015_11_0
10015	NODE_158630_length_1512	1512	8.919770	37.50	10015_11_0
10015	NODE_158758_length_3815	3815	28.18580	38.19	10015_11_0
10015	NODE_158811_length_4969	4969	35.35280	42.77	10015_11_0
10015	NODE_158963_length_730	730	14.48860	43.84	10015_11_0
10015	NODE_158982_length_695	695	11.30690	33.24	10015_11_0
10015	NODE_159308_length_881	881	11.10140	42.22	10015_11_0
10015	NODE_159512_length_678	678	9.40160	39.53	10015_11_0
10015	NODE_159527_length_3441	3441	13.89810	37.52	10015_11_0
10015	NODE_159591_length_555	555	10.58650	36.04	10015_11_0
10015	NODE_159647_length_2162	2162	29.75610	41.21	10015_11_0
10015	NODE_159898_length_2559	2559	13.52760	40.09	10015_11_0
10015	NODE_159919_length_2304	2304	29.3010	43.75	10015_11_0
10015	NODE_159960_length_988	988	11.11650	44.43	10015_11_0
10015	NODE_159987_length_884	884	12.62030	36.43	10015_11_0
10015	NODE_160054_length_1623	1623	14.95490	38.57	10015_11_0
10015	NODE_16044_length_2132	2132	20.00390	39.59	10015_11_0
10015	NODE_160466_length_634	634	5.973860	39.43	10015_11_0
10015	NODE_160474_length_511	511	7.546940	34.44	10015_11_0
10015	NODE_160652_length_2495	2495	11.33250	40.32	10015_11_0
10015	NODE_160842_length_1022	1022	7.861640	40.41	10015_11_0
10015	NODE_160854_length_585	585	5.829570	49.23	10015_11_0
10015	NODE_160933_length_3078	3078	9.621940	40.45	10015_11_0
10015	NODE_161136_length_700	700	8.71440	38.14	10015_11_0
10015	NODE_16117_length_1022	1022	8.272140	33.66	10015_11_0
10015	NODE_161190_length_5132	5132	34.95440	44.41	10015_11_0
10015	NODE_161196_length_994	994	13.83610	39.94	10015_11_0
10015	NODE_161571_length_1934	1934	12.5320	40.95	10015_11_0
10015	NODE_161579_length_1017	1017	10.29110	44.94	10015_11_0
10015	NODE_161594_length_803	803	12.33950	38.48	10015_11_0
10015	NODE_16159_length_1330	1330	21.40250	44.96	10015_11_0
10015	NODE_161623_length_785	785	7.446150	45.22	10015_11_0
10015	NODE_16163_length_751	751	7.364620	36.62	10015_11_0
10015	NODE_161692_length_1393	1393	9.682270	39.84	10015_11_0
10015	NODE_161982_length_1784	1784	15.55970	39.91	10015_11_0
10015	NODE_162016_length_734	734	7.056160	39.10	10015_11_0
10015	NODE_162057_length_1301	1301	7.511280	39.43	10015_11_0
10015	NODE_162249_length_837	837	8.356030	40.86	10015_11_0
10015	NODE_162301_length_680	680	7.952420	33.53	10015_11_0
10015	NODE_162312_length_5203	5203	15.20350	40.30	10015_11_0
10015	NODE_162420_length_655	655	5.663930	54.96	10015_11_0
10015	NODE_162494_length_1235	1235	6.511220	44.70	10015_11_0
10015	NODE_162579_length_607	607	30.22750	46.79	10015_11_0
10015	NODE_162778_length_1026	1026	5.536930	49.90	10015_11_0
10015	NODE_162821_length_746	746	5.504140	42.76	10015_11_0
10015	NODE_162938_length_528	528	16.23720	41.29	10015_11_0
10015	NODE_163217_length_1370	1370	9.751050	40.73	10015_11_0
10015	NODE_163424_length_1791	1791	11.32450	36.57	10015_11_0
10015	NODE_163521_length_1522	1522	12.11450	37.06	10015_11_0
10015	NODE_163551_length_651	651	8.242170	46.24	10015_11_0
10015	NODE_163556_length_3359	3359	21.46870	45.46	10015_11_0
10015	NODE_163647_length_629	629	17.54720	46.58	10015_11_0
10015	NODE_163649_length_696	696	16.53090	49.14	10015_11_0
10015	NODE_163925_length_511	511	7.629590	60.08	10015_11_0
10015	NODE_164268_length_1071	1071	6.30990	43.23	10015_11_0
10015	NODE_164322_length_691	691	46.3270	34.59	10015_11_0
10015	NODE_164428_length_1159	1159	8.859280	36.84	10015_11_0
10015	NODE_164450_length_840	840	9.715580	36.31	10015_11_0
10015	NODE_164555_length_2449	2449	16.39780	41.85	10015_11_0
10015	NODE_16464_length_5612	5612	16.82590	42.37	10015_11_0
10015	NODE_164748_length_10238	10238	27.56770	43.33	10015_11_0
10015	NODE_164956_length_858	858	8.843470	43.82	10015_11_0
10015	NODE_165221_length_1271	1271	12.54530	36.90	10015_11_0
10015	NODE_165258_length_2512	2512	14.92860	40.53	10015_11_0
10015	NODE_165266_length_2304	2304	10.68560	37.72	10015_11_0
10015	NODE_165272_length_4949	4949	21.6760	42.33	10015_11_0
10015	NODE_1652_length_656	656	9.127610	32.77	10015_11_0
10015	NODE_165526_length_597	597	10.17120	45.06	10015_11_0
10015	NODE_165554_length_855	855	7.429660	39.88	10015_11_0
10015	NODE_165836_length_545	545	6.829120	46.42	10015_11_0
10015	NODE_165840_length_777	777	17.97420	42.21	10015_11_0
10015	NODE_165865_length_1219	1219	25.87560	36.59	10015_11_0
10015	NODE_165890_length_552	552	28.8730	43.30	10015_11_0
10015	NODE_165973_length_620	620	5.39490	52.74	10015_11_0
10015	NODE_166231_length_513	513	19.71910	38.99	10015_11_0
10015	NODE_166247_length_1358	1358	7.798220	39.25	10015_11_0
10015	NODE_16642_length_611	611	8.742540	32.73	10015_11_0
10015	NODE_166591_length_558	558	10.48880	43.91	10015_11_0
10015	NODE_166741_length_616	616	11.10750	38.80	10015_11_0
10015	NODE_166742_length_914	914	22.39330	29.76	10015_11_0
10015	NODE_166983_length_779	779	13.79250	31.96	10015_11_0
10015	NODE_167052_length_506	506	5.150680	28.85	10015_11_0
10015	NODE_167132_length_13143	13143	23.56860	44.19	10015_11_0
10015	NODE_167150_length_6086	6086	25.48910	39.01	10015_11_0
10015	NODE_167209_length_592	592	7.63420	39.53	10015_11_0
10015	NODE_167443_length_1776	1776	7.386890	31.14	10015_11_0
10015	NODE_167454_length_1651	1651	8.463240	36.40	10015_11_0
10015	NODE_167658_length_624	624	23.39050	39.58	10015_11_0
10015	NODE_167660_length_504	504	31.6230	46.43	10015_11_0
10015	NODE_167831_length_634	634	5.539880	34.86	10015_11_0
10015	NODE_167961_length_629	629	12.86710	39.90	10015_11_0
10015	NODE_168058_length_1203	1203	11.88950	39.65	10015_11_0
10015	NODE_168059_length_2819	2819	10.32290	38.67	10015_11_0
10015	NODE_16825_length_1157	1157	5.585630	37.08	10015_11_0
10015	NODE_168279_length_1243	1243	10.15680	33.23	10015_11_0
10015	NODE_168388_length_856	856	8.042830	38.90	10015_11_0
10015	NODE_16889_length_641	641	4.31260	43.99	10015_11_0
10015	NODE_169024_length_556	556	7.884060	41.37	10015_11_0
10015	NODE_169234_length_878	878	6.29510	39.75	10015_11_0
10015	NODE_169251_length_1614	1614	10.24090	32.96	10015_11_0
10015	NODE_169393_length_4858	4858	11.19920	41.21	10015_11_0
10015	NODE_16967_length_4449	4449	12.87820	37.29	10015_11_0
10015	NODE_169743_length_1691	1691	8.30370	46.78	10015_11_0
10015	NODE_16976_length_1265	1265	9.602370	43.79	10015_11_0
10015	NODE_169912_length_978	978	10.98470	43.87	10015_11_0
10015	NODE_169919_length_1839	1839	7.832940	42.03	10015_11_0
10015	NODE_169966_length_620	620	20.40680	44.52	10015_11_0
10015	NODE_169987_length_514	514	4.355570	38.33	10015_11_0
10015	NODE_169989_length_689	689	8.443520	37.59	10015_11_0
10015	NODE_170003_length_888	888	8.57260	52.36	10015_11_0
10015	NODE_170163_length_1254	1254	10.0630	29.90	10015_11_0
10015	NODE_170266_length_545	545	3.805020	33.58	10015_11_0
10015	NODE_170291_length_1241	1241	27.39750	43.03	10015_11_0
10015	NODE_170364_length_1809	1809	13.43770	31.67	10015_11_0
10015	NODE_17075_length_5166	5166	46.65810	39.39	10015_11_0
10015	NODE_170799_length_773	773	20.17530	43.60	10015_11_0
10015	NODE_170884_length_4735	4735	11.04570	39.81	10015_11_0
10015	NODE_170914_length_2310	2310	27.19090	42.51	10015_11_0
10015	NODE_170935_length_659	659	10.8520	34.29	10015_11_0
10015	NODE_170965_length_636	636	7.271780	30.19	10015_11_0
10015	NODE_171236_length_563	563	3.96990	64.12	10015_11_0
10015	NODE_171374_length_17618	17618	41.13460	39.60	10015_11_0
10015	NODE_171535_length_673	673	6.41830	41.90	10015_11_0
10015	NODE_171729_length_1529	1529	19.57410	38.78	10015_11_0
10015	NODE_171748_length_663	663	6.193230	41.78	10015_11_0
10015	NODE_17177_length_923	923	10.32180	44.85	10015_11_0
10015	NODE_17194_length_2813	2813	38.2980	40.77	10015_11_0
10015	NODE_172008_length_1637	1637	7.040850	33.78	10015_11_0
10015	NODE_17200_length_973	973	7.310180	40.08	10015_11_0
10015	NODE_172088_length_551	551	10.34060	35.21	10015_11_0
10015	NODE_172135_length_1220	1220	10.00140	37.30	10015_11_0
10015	NODE_172180_length_517	517	4.091740	29.21	10015_11_0
10015	NODE_172349_length_1582	1582	11.60290	38.50	10015_11_0
10015	NODE_172358_length_574	574	11.95760	38.33	10015_11_0
10015	NODE_172473_length_1686	1686	7.890090	35.53	10015_11_0
10015	NODE_172528_length_1736	1736	12.73450	34.04	10015_11_0
10015	NODE_172533_length_554	554	6.806280	40.79	10015_11_0
10015	NODE_172539_length_2776	2776	33.07590	43.16	10015_11_0
10015	NODE_17264_length_532	532	10.70920	41.54	10015_11_0
10015	NODE_172806_length_795	795	8.174380	38.36	10015_11_0
10015	NODE_172923_length_596	596	7.085360	56.04	10015_11_0
10015	NODE_172962_length_523	523	5.127540	41.87	10015_11_0
10015	NODE_172971_length_804	804	5.662690	34.08	10015_11_0
10015	NODE_173107_length_1260	1260	7.328510	38.97	10015_11_0
10015	NODE_173127_length_1413	1413	9.725380	38.29	10015_11_0
10015	NODE_173236_length_517	517	11.43970	50.48	10015_11_0
10015	NODE_173356_length_634	634	5.440930	36.28	10015_11_0
10015	NODE_173396_length_960	960	14.45790	43.85	10015_11_0
10015	NODE_173464_length_738	738	5.53150	30.22	10015_11_0
10015	NODE_173513_length_2503	2503	19.99910	45.90	10015_11_0
10015	NODE_173561_length_668	668	33.50890	39.82	10015_11_0
10015	NODE_173593_length_615	615	107.3580	42.93	10015_11_0
10015	NODE_173717_length_1410	1410	6.860740	41.91	10015_11_0
10015	NODE_173767_length_3639	3639	10.66860	37.70	10015_11_0
10015	NODE_17379_length_758	758	75.4150	46.04	10015_11_0
10015	NODE_17391_length_873	873	9.659950	51.09	10015_11_0
10015	NODE_174095_length_1713	1713	13.94540	29.31	10015_11_0
10015	NODE_174107_length_1938	1938	17.37260	33.80	10015_11_0
10015	NODE_174250_length_1312	1312	7.782140	41.01	10015_11_0
10015	NODE_174427_length_730	730	16.53560	37.12	10015_11_0
10015	NODE_174443_length_640	640	8.333950	45.16	10015_11_0
10015	NODE_174454_length_686	686	6.731410	46.79	10015_11_0
10015	NODE_174674_length_588	588	6.260980	47.79	10015_11_0
10015	NODE_174730_length_524	524	7.976030	43.70	10015_11_0
10015	NODE_174828_length_3481	3481	13.07550	38.98	10015_11_0
10015	NODE_174840_length_708	708	10.21850	40.25	10015_11_0
10015	NODE_174944_length_1562	1562	5.997020	36.94	10015_11_0
10015	NODE_174970_length_1288	1288	9.147560	39.98	10015_11_0
10015	NODE_17498_length_921	921	13.78310	43.11	10015_11_0
10015	NODE_175152_length_554	554	9.473680	34.66	10015_11_0
10015	NODE_175414_length_1684	1684	9.052610	37.65	10015_11_0
10015	NODE_175573_length_16692	16692	21.00780	43.28	10015_11_0
10015	NODE_175775_length_1894	1894	10.03220	41.97	10015_11_0
10015	NODE_175870_length_4132	4132	23.29830	39.16	10015_11_0
10015	NODE_175902_length_9667	9667	26.22140	42.67	10015_11_0
10015	NODE_175962_length_903	903	6.63510	41.86	10015_11_0
10015	NODE_176131_length_2363	2363	9.622570	39.53	10015_11_0
10015	NODE_176189_length_1470	1470	9.998340	39.46	10015_11_0
10015	NODE_17622_length_524	524	5.136450	37.79	10015_11_0
10015	NODE_176261_length_1095	1095	7.365330	37.81	10015_11_0
10015	NODE_176597_length_1782	1782	11.26770	37.43	10015_11_0
10015	NODE_176662_length_803	803	7.479450	43.09	10015_11_0
10015	NODE_176845_length_1629	1629	15.18550	33.21	10015_11_0
10015	NODE_176921_length_740	740	6.868390	42.16	10015_11_0
10015	NODE_177174_length_705	705	13.20120	39.57	10015_11_0
10015	NODE_177237_length_552	552	8.504830	41.67	10015_11_0
10015	NODE_177505_length_6653	6653	11.13780	41.71	10015_11_0
10015	NODE_177676_length_6782	6782	9.129080	42.54	10015_11_0
10015	NODE_177763_length_857	857	4.918390	40.02	10015_11_0
10015	NODE_17777_length_8776	8776	28.44280	42.64	10015_11_0
10015	NODE_177948_length_1216	1216	10.19240	46.71	10015_11_0
10015	NODE_178065_length_1538	1538	8.965450	43.95	10015_11_0
10015	NODE_178337_length_771	771	11.3050	46.95	10015_11_0
10015	NODE_178418_length_589	589	8.147370	56.54	10015_11_0
10015	NODE_178440_length_1358	1358	8.91160	38.81	10015_11_0
10015	NODE_178465_length_572	572	5.835070	36.01	10015_11_0
10015	NODE_178552_length_6405	6405	22.15340	41.08	10015_11_0
10015	NODE_178690_length_1061	1061	6.798910	42.32	10015_11_0
10015	NODE_178699_length_2392	2392	8.129310	40.72	10015_11_0
10015	NODE_178728_length_1973	1973	13.6680	39.84	10015_11_0
10015	NODE_178779_length_2132	2132	43.74710	39.96	10015_11_0
10015	NODE_179045_length_1593	1593	26.21050	43.94	10015_11_0
10015	NODE_17915_length_706	706	5.177590	35.98	10015_11_0
10015	NODE_179211_length_5506	5506	31.43610	41.74	10015_11_0
10015	NODE_179292_length_1111	1111	11.60730	37.71	10015_11_0
10015	NODE_179350_length_2968	2968	21.61960	35.95	10015_11_0
10015	NODE_179358_length_623	623	6.333230	27.13	10015_11_0
10015	NODE_179479_length_523	523	6.698220	30.98	10015_11_0
10015	NODE_179629_length_2055	2055	10.34620	36.59	10015_11_0
10015	NODE_179632_length_821	821	6.866330	33.50	10015_11_0
10015	NODE_179705_length_546	546	9.413150	52.01	10015_11_0
10015	NODE_17970_length_3994	3994	39.75040	43.84	10015_11_0
10015	NODE_180197_length_626	626	43.34110	45.05	10015_11_0
10015	NODE_180212_length_830	830	7.283260	38.80	10015_11_0
10015	NODE_180250_length_1532	1532	17.67540	42.23	10015_11_0
10015	NODE_180271_length_512	512	9.342370	39.26	10015_11_0
10015	NODE_180310_length_970	970	14.31710	38.45	10015_11_0
10015	NODE_180313_length_1687	1687	9.468650	37.52	10015_11_0
10015	NODE_180336_length_817	817	6.942010	33.41	10015_11_0
10015	NODE_180359_length_2318	2318	17.07950	37.27	10015_11_0
10015	NODE_180430_length_1058	1058	10.09760	44.05	10015_11_0
10015	NODE_1805_length_784	784	73.93030	30.74	10015_11_0
10015	NODE_180755_length_739	739	9.803770	36.40	10015_11_0
10015	NODE_180887_length_3016	3016	8.041630	38.99	10015_11_0
10015	NODE_18096_length_2016	2016	9.035330	37.35	10015_11_0
10015	NODE_181101_length_688	688	9.159070	48.55	10015_11_0
10015	NODE_181129_length_2071	2071	17.21080	35.97	10015_11_0
10015	NODE_18113_length_1841	1841	30.64850	39.00	10015_11_0
10015	NODE_18114_length_5720	5720	25.8580	40.38	10015_11_0
10015	NODE_181176_length_716	716	5.805010	42.18	10015_11_0
10015	NODE_181419_length_2278	2278	31.71210	33.01	10015_11_0
10015	NODE_181457_length_3904	3904	17.20570	35.30	10015_11_0
10015	NODE_181505_length_2690	2690	32.33780	42.19	10015_11_0
10015	NODE_181585_length_3473	3473	28.34380	42.96	10015_11_0
10015	NODE_181678_length_2533	2533	10.07330	36.16	10015_11_0
10015	NODE_18182_length_1442	1442	24.70630	43.13	10015_11_0
10015	NODE_181864_length_2142	2142	22.11630	41.69	10015_11_0
10015	NODE_181909_length_664	664	6.973950	42.77	10015_11_0
10015	NODE_181915_length_1142	1142	16.62350	44.22	10015_11_0
10015	NODE_181988_length_595	595	12.35530	37.82	10015_11_0
10015	NODE_182002_length_1943	1943	9.400580	37.26	10015_11_0
10015	NODE_182137_length_1318	1318	12.86550	39.23	10015_11_0
10015	NODE_182155_length_575	575	4.649960	35.65	10015_11_0
10015	NODE_182225_length_3132	3132	23.13280	41.63	10015_11_0
10015	NODE_182304_length_741	741	5.873690	32.52	10015_11_0
10015	NODE_182308_length_1001	1001	7.768180	42.16	10015_11_0
10015	NODE_182331_length_1096	1096	9.074530	42.61	10015_11_0
10015	NODE_182345_length_1639	1639	21.77450	41.55	10015_11_0
10015	NODE_18259_length_829	829	11.52430	38.48	10015_11_0
10015	NODE_182637_length_652	652	5.056770	38.04	10015_11_0
10015	NODE_182742_length_791	791	5.810540	41.72	10015_11_0
10015	NODE_182804_length_1742	1742	9.335360	44.66	10015_11_0
10015	NODE_182865_length_651	651	5.607680	40.09	10015_11_0
10015	NODE_182903_length_500	500	5.117160	42.40	10015_11_0
10015	NODE_182976_length_1346	1346	6.229470	33.95	10015_11_0
10015	NODE_183019_length_1532	1532	9.624040	40.99	10015_11_0
10015	NODE_183020_length_505	505	5.321850	47.92	10015_11_0
10015	NODE_183170_length_15928	15928	29.35620	41.62	10015_11_0
10015	NODE_183219_length_751	751	8.473950	35.02	10015_11_0
10015	NODE_183269_length_1200	1200	14.9960	42.25	10015_11_0
10015	NODE_183299_length_647	647	10.2660	39.57	10015_11_0
10015	NODE_183335_length_885	885	28.54030	42.60	10015_11_0
10015	NODE_183402_length_2588	2588	10.52380	43.59	10015_11_0
10015	NODE_183462_length_611	611	6.375830	44.35	10015_11_0
10015	NODE_183662_length_942	942	12.47420	38.22	10015_11_0
10015	NODE_183702_length_7809	7809	38.47970	40.82	10015_11_0
10015	NODE_183732_length_611	611	3.765520	41.08	10015_11_0
10015	NODE_183786_length_1486	1486	11.3720	40.71	10015_11_0
10015	NODE_183832_length_540	540	5.721750	34.44	10015_11_0
10015	NODE_183870_length_513	513	23.4790	29.43	10015_11_0
10015	NODE_183954_length_4169	4169	12.12820	39.65	10015_11_0
10015	NODE_184151_length_685	685	10.77850	41.02	10015_11_0
10015	NODE_184278_length_599	599	8.68670	38.73	10015_11_0
10015	NODE_184440_length_537	537	5.225470	43.20	10015_11_0
10015	NODE_184449_length_2359	2359	39.13520	42.48	10015_11_0
10015	NODE_184474_length_1050	1050	8.558930	42.57	10015_11_0
10015	NODE_184531_length_1123	1123	14.93170	35.35	10015_11_0
10015	NODE_184672_length_622	622	7.130780	32.80	10015_11_0
10015	NODE_184874_length_4183	4183	31.59460	42.31	10015_11_0
10015	NODE_185071_length_597	597	7.140660	44.72	10015_11_0
10015	NODE_18514_length_1435	1435	9.130640	37.70	10015_11_0
10015	NODE_185233_length_506	506	7.420840	34.78	10015_11_0
10015	NODE_185306_length_1396	1396	13.7320	40.76	10015_11_0
10015	NODE_185337_length_841	841	7.974220	42.21	10015_11_0
10015	NODE_18537_length_2572	2572	11.03180	30.91	10015_11_0
10015	NODE_185420_length_2153	2153	7.784370	31.12	10015_11_0
10015	NODE_185571_length_3277	3277	12.56290	39.30	10015_11_0
10015	NODE_185576_length_924	924	8.591430	29.98	10015_11_0
10015	NODE_185673_length_1730	1730	7.103960	41.91	10015_11_0
10015	NODE_185941_length_2266	2266	8.624710	32.92	10015_11_0
10015	NODE_185990_length_728	728	6.422090	53.02	10015_11_0
10015	NODE_186230_length_938	938	7.802920	35.93	10015_11_0
10015	NODE_186330_length_1807	1807	9.299020	35.58	10015_11_0
10015	NODE_186344_length_1755	1755	12.48410	36.52	10015_11_0
10015	NODE_18634_length_4569	4569	20.52250	42.44	10015_11_0
10015	NODE_186455_length_821	821	6.769580	34.23	10015_11_0
10015	NODE_186618_length_3331	3331	23.09870	39.36	10015_11_0
10015	NODE_186722_length_777	777	10.52140	54.31	10015_11_0
10015	NODE_186736_length_1558	1558	9.453830	36.71	10015_11_0
10015	NODE_186760_length_2039	2039	13.61690	36.98	10015_11_0
10015	NODE_18681_length_1738	1738	14.17890	39.47	10015_11_0
10015	NODE_186860_length_6233	6233	34.54360	42.07	10015_11_0
10015	NODE_186934_length_1441	1441	8.492550	38.31	10015_11_0
10015	NODE_186989_length_1856	1856	8.819170	37.66	10015_11_0
10015	NODE_187080_length_5481	5481	38.80040	43.95	10015_11_0
10015	NODE_187160_length_4675	4675	11.87290	40.30	10015_11_0
10015	NODE_187431_length_1765	1765	20.51880	45.50	10015_11_0
10015	NODE_187440_length_882	882	7.126410	39.57	10015_11_0
10015	NODE_187459_length_574	574	6.595270	26.83	10015_11_0
10015	NODE_187474_length_578	578	10.10120	34.60	10015_11_0
10015	NODE_187534_length_593	593	5.920630	51.26	10015_11_0
10015	NODE_187666_length_4319	4319	14.79350	39.89	10015_11_0
10015	NODE_187881_length_1041	1041	10.60550	37.56	10015_11_0
10015	NODE_187903_length_3649	3649	228.1110	39.65	10015_11_0
10015	NODE_187919_length_786	786	8.766270	31.42	10015_11_0
10015	NODE_188161_length_542	542	8.358090	44.28	10015_11_0
10015	NODE_188174_length_5316	5316	11.65440	42.19	10015_11_0
10015	NODE_188293_length_2228	2228	33.27940	37.79	10015_11_0
10015	NODE_188544_length_953	953	7.683390	29.70	10015_11_0
10015	NODE_18864_length_1897	1897	9.548660	44.39	10015_11_0
10015	NODE_18874_length_14118	14118	26.64230	43.36	10015_11_0
10015	NODE_18892_length_1228	1228	8.168550	41.69	10015_11_0
10015	NODE_18902_length_691	691	5.099290	43.56	10015_11_0
10015	NODE_189299_length_680	680	17.56120	37.65	10015_11_0
10015	NODE_189476_length_25556	25556	26.20220	42.27	10015_11_0
10015	NODE_189635_length_3343	3343	24.33160	39.34	10015_11_0
10015	NODE_18973_length_10674	10674	19.11050	41.68	10015_11_0
10015	NODE_189822_length_692	692	11.13050	30.64	10015_11_0
10015	NODE_189853_length_1303	1303	7.405980	41.29	10015_11_0
10015	NODE_189858_length_549	549	11.84620	42.62	10015_11_0
10015	NODE_189977_length_1250	1250	7.573530	40.16	10015_11_0
10015	NODE_190410_length_687	687	8.719620	54.73	10015_11_0
10015	NODE_190488_length_1639	1639	7.554340	39.23	10015_11_0
10015	NODE_19056_length_1296	1296	6.647160	34.10	10015_11_0
10015	NODE_190756_length_722	722	7.344890	46.81	10015_11_0
10015	NODE_19076_length_1692	1692	8.814270	41.19	10015_11_0
10015	NODE_190816_length_1360	1360	16.39290	39.26	10015_11_0
10015	NODE_190831_length_13673	13673	17.77380	38.05	10015_11_0
10015	NODE_190866_length_506	506	15.37320	37.35	10015_11_0
10015	NODE_190882_length_1010	1010	41.6520	45.05	10015_11_0
10015	NODE_191028_length_757	757	14.82560	37.12	10015_11_0
10015	NODE_191063_length_10395	10395	36.73390	42.95	10015_11_0
10015	NODE_191169_length_627	627	4.064970	31.74	10015_11_0
10015	NODE_191203_length_1993	1993	24.24910	41.90	10015_11_0
10015	NODE_19123_length_580	580	9.598510	41.38	10015_11_0
10015	NODE_191429_length_662	662	4.846470	41.54	10015_11_0
10015	NODE_191540_length_2993	2993	18.18750	42.60	10015_11_0
10015	NODE_191573_length_1757	1757	9.612650	42.46	10015_11_0
10015	NODE_191575_length_3227	3227	11.90520	30.37	10015_11_0
10015	NODE_191714_length_676	676	10.04140	36.83	10015_11_0
10015	NODE_191742_length_1126	1126	14.33270	41.92	10015_11_0
10015	NODE_191774_length_1334	1334	15.73620	37.48	10015_11_0
10015	NODE_191799_length_1007	1007	5.596810	29.39	10015_11_0
10015	NODE_191846_length_2692	2692	9.034480	40.45	10015_11_0
10015	NODE_192000_length_1591	1591	8.418640	40.10	10015_11_0
10015	NODE_192145_length_9491	9491	25.69770	40.19	10015_11_0
10015	NODE_192258_length_3928	3928	24.86160	43.43	10015_11_0
10015	NODE_192327_length_516	516	18.08390	39.34	10015_11_0
10015	NODE_192337_length_1261	1261	20.64590	37.99	10015_11_0
10015	NODE_192358_length_964	964	7.704810	40.98	10015_11_0
10015	NODE_192391_length_1314	1314	21.2560	41.86	10015_11_0
10015	NODE_192446_length_3306	3306	12.21720	39.14	10015_11_0
10015	NODE_192525_length_709	709	4.965620	37.24	10015_11_0
10015	NODE_192595_length_14097	14097	36.3550	42.22	10015_11_0
10015	NODE_19266_length_660	660	27.35820	36.52	10015_11_0
10015	NODE_192746_length_775	775	5.737370	46.06	10015_11_0
10015	NODE_192799_length_3495	3495	10.91010	40.03	10015_11_0
10015	NODE_19289_length_549	549	7.493380	34.97	10015_11_0
10015	NODE_192900_length_750	750	10.71940	36.80	10015_11_0
10015	NODE_192902_length_603	603	7.7830	35.49	10015_11_0
10015	NODE_193304_length_759	759	14.67930	45.19	10015_11_0
10015	NODE_193330_length_591	591	5.055680	40.61	10015_11_0
10015	NODE_193437_length_1380	1380	8.126450	28.62	10015_11_0
10015	NODE_193530_length_727	727	31.72210	43.19	10015_11_0
10015	NODE_193534_length_726	726	18.38910	41.18	10015_11_0
10015	NODE_19354_length_1858	1858	13.79260	35.84	10015_11_0
10015	NODE_193568_length_1285	1285	17.51670	35.88	10015_11_0
10015	NODE_193571_length_1565	1565	13.50840	35.46	10015_11_0
10015	NODE_193577_length_921	921	9.282870	41.69	10015_11_0
10015	NODE_193666_length_606	606	6.787910	38.61	10015_11_0
10015	NODE_193750_length_810	810	8.710160	33.83	10015_11_0
10015	NODE_19379_length_1219	1219	15.41980	37.74	10015_11_0
10015	NODE_193963_length_15317	15317	26.16740	44.28	10015_11_0
10015	NODE_194012_length_1294	1294	9.969750	36.17	10015_11_0
10015	NODE_194148_length_588	588	14.33670	44.39	10015_11_0
10015	NODE_1942_length_1067	1067	11.36960	41.61	10015_11_0
10015	NODE_194421_length_1186	1186	10.30120	42.24	10015_11_0
10015	NODE_194563_length_2496	2496	16.7740	39.74	10015_11_0
10015	NODE_194582_length_3896	3896	17.98070	43.02	10015_11_0
10015	NODE_194620_length_1678	1678	12.37960	39.93	10015_11_0
10015	NODE_194692_length_15549	15549	27.1080	42.00	10015_11_0
10015	NODE_194703_length_21505	21505	41.82830	43.76	10015_11_0
10015	NODE_194889_length_1133	1133	11.11750	41.57	10015_11_0
10015	NODE_194961_length_2021	2021	26.07510	43.20	10015_11_0
10015	NODE_194964_length_643	643	15.280	41.21	10015_11_0
10015	NODE_195047_length_622	622	7.052520	40.19	10015_11_0
10015	NODE_195063_length_7698	7698	22.3180	41.32	10015_11_0
10015	NODE_195143_length_1829	1829	9.964550	39.20	10015_11_0
10015	NODE_195391_length_1030	1030	8.253940	32.72	10015_11_0
10015	NODE_195409_length_8314	8314	12.99910	39.85	10015_11_0
10015	NODE_195447_length_526	526	9.443030	35.74	10015_11_0
10015	NODE_195527_length_2768	2768	32.34160	39.56	10015_11_0
10015	NODE_195540_length_620	620	25.89530	43.55	10015_11_0
10015	NODE_195595_length_690	690	8.124560	46.23	10015_11_0
10015	NODE_19559_length_948	948	8.108440	33.23	10015_11_0
10015	NODE_195608_length_1421	1421	9.539240	38.21	10015_11_0
10015	NODE_19564_length_1442	1442	8.613420	43.62	10015_11_0
10015	NODE_195681_length_607	607	6.009170	36.90	10015_11_0
10015	NODE_195691_length_4306	4306	29.74470	42.61	10015_11_0
10015	NODE_195706_length_2300	2300	8.333070	40.13	10015_11_0
[truncated: 853,633 more rows]
