# Supplementary material for: MetaHiC phage-bacteria infection network reveals active cycling phages of the healthy human gut
Source: eLife. 2021 Feb 26;10:e60608. doi: 10.7554/eLife.60608 (PMC7963479; doi:10.7554/eLife.60608)
Supplement: Supplementary file 6. — Comma separated file describing all the phages’ contigs associated to MAGs: sample, contig ID, associated bin. [file elife-60608-supp6.zip › supplementary_File_6.csv]

8015	NODE_1000_length_45364	8015_2_1
9010	NODE_100105_length_2179	9010_86_0
16026	NODE_100136_length_16562	16026_10_1
17006	NODE_100176_length_11300	17006_13_1
9010	NODE_100194_length_1501	9010_43_2
16016	NODE_100256_length_10288	16016_46_2
8016	NODE_10025_length_1075	8016_38_0
8016	NODE_100279_length_5327	8016_15_1
9010	NODE_10027_length_32281	9010_100_0
8016	NODE_100366_length_5688	8016_1_3
8016	NODE_100414_length_1848	8016_27_0
16026	NODE_100447_length_864	16026_1_4
9010	NODE_100452_length_3403	9010_116_0
16021	NODE_100455_length_7535	16021_34_0
10015	NODE_100484_length_2224	10015_15_0
8016	NODE_100512_length_8535	8016_1_7
16026	NODE_100516_length_7285	16026_4_3
8016	NODE_100778_length_4423	8016_2_4
16021	NODE_100820_length_6069	16021_3_4
8016	NODE_10090_length_37871	8016_2_5
8015	NODE_1009_length_2065	8015_20_0
10015	NODE_101050_length_4740	10015_3_2
10015	NODE_101053_length_3067	10015_8_2
8015	NODE_101067_length_12725	8015_43_0
8016	NODE_101147_length_8891	8016_6_1
10015	NODE_101157_length_3352	10015_36_0
16021	NODE_101418_length_13506	16021_47_1
8015	NODE_101530_length_2957	8015_10_5
16021	NODE_101575_length_25401	16021_6_3
7016	NODE_101588_length_10062	7016_3_9
8016	NODE_101609_length_1617	8016_3_3
7016	NODE_101676_length_1649	7016_1_2
17006	NODE_101700_length_1327	17006_19_0
9010	NODE_101728_length_734	9010_74_0
16026	NODE_10172_length_6681	16026_1_6
9010	NODE_101753_length_4315	9010_34_3
8015	NODE_101765_length_2394	8015_49_0
10015	NODE_10178_length_16346	10015_16_2
16021	NODE_1017_length_30789	16021_14_2
16016	NODE_101808_length_2376	16016_1_4
16021	NODE_10180_length_1331	16021_56_0
7020	NODE_101843_length_2452	7020_28_1
8016	NODE_101873_length_4521	8016_44_0
9010	NODE_1018_length_5966	9010_8_4
8015	NODE_101900_length_7099	8015_16_2
8015	NODE_101911_length_13405	8015_40_0
9010	NODE_101922_length_3839	9010_32_2
9010	NODE_101935_length_2600	9010_122_0
7020	NODE_101967_length_4683	7020_34_0
9010	NODE_102005_length_3337	9010_15_4
7020	NODE_102036_length_1308	7020_7_2
8016	NODE_102036_length_24887	8016_6_1
9010	NODE_102072_length_7102	9010_29_1
7016	NODE_102091_length_51640	7016_6_1
8015	NODE_102103_length_5899	8015_41_0
7016	NODE_102263_length_4246	7016_10_2
8016	NODE_102287_length_10384	8016_1_8
10015	NODE_102290_length_7489	10015_3_2
8016	NODE_102306_length_4688	8016_49_0
9010	NODE_102330_length_2497	9010_85_0
16021	NODE_102334_length_4013	16021_11_3
16016	NODE_102496_length_897	16016_19_3
9010	NODE_102545_length_3681	9010_8_4
16016	NODE_102556_length_3898	16016_66_1
16026	NODE_102563_length_8482	16026_1_3
8016	NODE_102583_length_9155	8016_45_0
16026	NODE_102607_length_6357	16026_5_1
8015	NODE_10260_length_6689	8015_61_0
8016	NODE_102617_length_1859	8016_3_3
17006	NODE_102648_length_6157	17006_13_1
9010	NODE_102668_length_2752	9010_4_2
16021	NODE_102682_length_4547	16021_7_2
7016	NODE_102682_length_4547	7016_10_2
7016	NODE_102755_length_7464	7016_3_11
9010	NODE_102857_length_2009	9010_4_3
16021	NODE_102885_length_15552	16021_7_4
10015	NODE_102895_length_4498	10015_3_3
8016	NODE_102916_length_1309	8016_36_0
16016	NODE_10296_length_26890	16016_62_0
7016	NODE_102976_length_2466	7016_4_6
9010	NODE_102992_length_3770	9010_5_4
16026	NODE_103000_length_2547	16026_1_1
9010	NODE_103008_length_13012	9010_17_4
16016	NODE_103016_length_10190	16016_8_2
16016	NODE_103087_length_3682	16016_22_1
16016	NODE_103193_length_49456	16016_58_0
16021	NODE_103242_length_51693	16021_35_0
9010	NODE_103280_length_12275	9010_80_0
17006	NODE_103281_length_7530	17006_1_2
16016	NODE_103291_length_5552	16016_1_3
8015	NODE_103337_length_6552	8015_6_1
8015	NODE_103355_length_36265	8015_10_3
9010	NODE_103360_length_8772	9010_48_3
16016	NODE_103401_length_7153	16016_49_1
7016	NODE_1034_length_2424	7016_1_22
16016	NODE_103523_length_2426	16016_4_3
16021	NODE_103523_length_4645	16021_28_0
8016	NODE_103539_length_2143	8016_31_0
8015	NODE_103565_length_1340	8015_4_2
10015	NODE_103575_length_11074	10015_3_2
16021	NODE_103578_length_1950	16021_47_2
9010	NODE_103628_length_1868	9010_4_4
9010	NODE_103673_length_25803	9010_78_1
17006	NODE_103681_length_5161	17006_29_1
9010	NODE_103684_length_2954	9010_48_2
9010	NODE_103685_length_27448	9010_37_1
16026	NODE_103692_length_62712	16026_44_1
16026	NODE_103801_length_41345	16026_6_1
9010	NODE_103862_length_3445	9010_33_2
10015	NODE_103928_length_2157	10015_3_3
8015	NODE_103960_length_2707	8015_16_2
10015	NODE_104057_length_6733	10015_1_3
16026	NODE_104069_length_4172	16026_10_1
16016	NODE_104086_length_16325	16016_19_2
9010	NODE_104092_length_5467	9010_24_3
8016	NODE_104097_length_2017	8016_3_3
16026	NODE_104122_length_4873	16026_5_1
9010	NODE_104124_length_14237	9010_24_3
9010	NODE_104152_length_4963	9010_21_1
9010	NODE_104175_length_3123	9010_20_4
9010	NODE_104189_length_3540	9010_3_12
9010	NODE_104193_length_3564	9010_69_0
7016	NODE_104195_length_3261	7016_1_6
9010	NODE_104356_length_2027	9010_12_1
16016	NODE_104409_length_13898	16016_7_1
16021	NODE_104441_length_3468	16021_11_2
8016	NODE_104462_length_6494	8016_12_2
16026	NODE_104537_length_2330	16026_7_1
8015	NODE_104546_length_3872	8015_62_0
9010	NODE_104654_length_4803	9010_77_0
7020	NODE_104659_length_2486	7020_7_6
9010	NODE_10471_length_7346	9010_20_4
9010	NODE_10476_length_32202	9010_107_0
16021	NODE_104805_length_11747	16021_34_0
9010	NODE_104847_length_4805	9010_71_1
17006	NODE_104917_length_4009	17006_13_2
17006	NODE_104940_length_27863	17006_23_1
7020	NODE_104999_length_14853	7020_12_1
17006	NODE_105089_length_2096	17006_36_0
8016	NODE_105189_length_24781	8016_45_0
7020	NODE_105221_length_2426	7020_1_1
10015	NODE_105314_length_1242	10015_38_2
7016	NODE_105361_length_1969	7016_3_7
7016	NODE_105367_length_2691	7016_1_13
7020	NODE_10541_length_1680	7020_2_2
16021	NODE_105450_length_4053	16021_11_3
8015	NODE_105638_length_31178	8015_40_0
16016	NODE_105730_length_29625	16016_1_4
10015	NODE_105738_length_3868	10015_1_3
16021	NODE_105742_length_56007	16021_6_5
17006	NODE_10579_length_3227	17006_22_0
8016	NODE_106025_length_12351	8016_12_2
7020	NODE_106029_length_2328	7020_19_1
8016	NODE_106071_length_3062	8016_12_1
8016	NODE_106127_length_2791	8016_5_5
17006	NODE_106161_length_5165	17006_36_0
10015	NODE_106184_length_10583	10015_38_1
7020	NODE_106209_length_2532	7020_49_0
9010	NODE_106220_length_4227	9010_4_2
16026	NODE_106237_length_27052	16026_40_0
9010	NODE_106274_length_3003	9010_49_0
7020	NODE_106308_length_3445	7020_22_4
10015	NODE_106318_length_3487	10015_35_0
8016	NODE_106350_length_8715	8016_4_2
8016	NODE_106370_length_6841	8016_20_1
16021	NODE_106402_length_2193	16021_43_0
16021	NODE_106425_length_39810	16021_51_0
16026	NODE_106434_length_13333	16026_44_2
9010	NODE_10647_length_7036	9010_11_2
16021	NODE_106482_length_19572	16021_43_0
16016	NODE_106491_length_3484	16016_4_1
16026	NODE_106578_length_12067	16026_38_0
8016	NODE_106617_length_8415	8016_6_2
16016	NODE_106619_length_7513	16016_14_1
16026	NODE_106682_length_7047	16026_5_2
17006	NODE_106689_length_12452	17006_1_2
8015	NODE_106729_length_2675	8015_10_5
9010	NODE_106806_length_4064	9010_33_6
10015	NODE_106893_length_10949	10015_37_1
8016	NODE_106909_length_2350	8016_6_1
7020	NODE_107022_length_1256	7020_20_3
16026	NODE_107048_length_1203	16026_5_1
8016	NODE_107082_length_45333	8016_6_1
16016	NODE_107128_length_11049	16016_12_2
7020	NODE_107161_length_4701	7020_1_3
8015	NODE_107163_length_3868	8015_16_2
7020	NODE_107165_length_4046	7020_61_1
8015	NODE_107173_length_3842	8015_51_0
8016	NODE_107187_length_5823	8016_1_4
9010	NODE_107220_length_12673	9010_21_4
10015	NODE_107237_length_5491	10015_3_1
8016	NODE_107239_length_1847	8016_3_3
16021	NODE_107296_length_5317	16021_58_0
9010	NODE_107317_length_16240	9010_74_0
9010	NODE_107341_length_8701	9010_74_0
8015	NODE_107357_length_10453	8015_2_1
9010	NODE_107379_length_16791	9010_3_2
8015	NODE_107389_length_1421	8015_62_0
7016	NODE_107398_length_1833	7016_13_0
16021	NODE_1073_length_5297	16021_28_0
16021	NODE_107486_length_4707	16021_61_0
16021	NODE_107496_length_5314	16021_61_0
8016	NODE_10758_length_2767	8016_15_1
9010	NODE_107644_length_4784	9010_16_1
8016	NODE_107668_length_23284	8016_4_4
8015	NODE_107700_length_1680	8015_5_2
7016	NODE_107731_length_918	7016_3_9
16016	NODE_107739_length_2853	16016_3_2
16021	NODE_107756_length_13372	16021_11_1
16016	NODE_10775_length_4582	16016_4_3
17006	NODE_107772_length_3352	17006_10_1
16026	NODE_107846_length_3379	16026_10_2
7016	NODE_10790_length_3069	7016_4_5
7016	NODE_10791_length_19390	7016_34_0
17006	NODE_10792_length_4190	17006_32_0
16016	NODE_10808_length_3621	16016_15_0
16026	NODE_108092_length_3224	16026_2_2
16016	NODE_108151_length_2662	16016_12_2
16021	NODE_108152_length_34952	16021_20_1
16021	NODE_108161_length_29112	16021_11_1
7020	NODE_108178_length_28639	7020_18_6
8015	NODE_108248_length_1262	8015_25_0
16016	NODE_108302_length_2855	16016_4_5
17006	NODE_108303_length_14907	17006_46_0
9010	NODE_108347_length_4206	9010_80_0
9010	NODE_108364_length_2214	9010_1_3
9010	NODE_108368_length_1312	9010_8_5
8015	NODE_108380_length_8244	8015_58_0
9010	NODE_108391_length_3809	9010_7_4
16016	NODE_10847_length_3722	16016_25_3
8015	NODE_108490_length_20087	8015_51_0
9010	NODE_108507_length_8296	9010_66_0
16021	NODE_108542_length_1413	16021_47_1
7016	NODE_10859_length_18913	7016_34_0
9010	NODE_108604_length_12955	9010_2_11
16016	NODE_108625_length_1163	16016_31_0
16021	NODE_108636_length_1406	16021_58_0
17006	NODE_108674_length_1586	17006_28_0
17006	NODE_108734_length_11703	17006_46_0
7016	NODE_108735_length_4189	7016_3_5
17006	NODE_108769_length_3140	17006_44_0
16016	NODE_108856_length_7666	16016_44_2
17006	NODE_108890_length_10447	17006_3_4
16021	NODE_108899_length_5172	16021_2_1
9010	NODE_108902_length_1453	9010_62_1
7016	NODE_108918_length_4498	7016_3_3
9010	NODE_108923_length_4231	9010_3_5
8015	NODE_108940_length_2476	8015_2_2
7020	NODE_109006_length_13329	7020_30_1
16016	NODE_109115_length_6479	16016_4_3
16026	NODE_109129_length_2712	16026_10_1
9010	NODE_109150_length_5536	9010_83_0
8015	NODE_109199_length_2881	8015_34_0
9010	NODE_109250_length_2201	9010_8_4
16016	NODE_109260_length_3964	16016_32_0
16021	NODE_109264_length_2241	16021_7_4
8016	NODE_109288_length_3720	8016_40_0
8015	NODE_109319_length_1499	8015_32_0
8015	NODE_109374_length_14593	8015_16_2
16016	NODE_109461_length_1156	16016_5_4
9010	NODE_109489_length_9791	9010_106_0
9010	NODE_109606_length_86591	9010_2_3
8016	NODE_109628_length_3363	8016_4_2
9010	NODE_109629_length_8762	9010_22_3
16026	NODE_10962_length_5294	16026_40_0
7020	NODE_109659_length_3909	7020_64_0
16021	NODE_109673_length_3576	16021_6_1
16026	NODE_109689_length_2950	16026_2_3
8016	NODE_109691_length_7573	8016_45_0
8015	NODE_109717_length_1978	8015_6_1
8016	NODE_109726_length_2510	8016_2_4
16026	NODE_109739_length_4065	16026_4_11
16026	NODE_109743_length_2514	16026_1_3
16016	NODE_109747_length_1651	16016_36_0
7016	NODE_109839_length_6382	7016_1_15
10015	NODE_10984_length_4740	10015_1_1
16021	NODE_109892_length_5050	16021_34_0
16016	NODE_109899_length_6817	16016_1_3
9010	NODE_109933_length_5019	9010_7_1
9010	NODE_109_length_24119	9010_25_2
8016	NODE_110191_length_4398	8016_42_0
8016	NODE_110200_length_12305	8016_16_1
10015	NODE_110205_length_9866	10015_1_3
8015	NODE_110240_length_2310	8015_10_1
7016	NODE_110242_length_5566	7016_3_9
16016	NODE_110311_length_3190	16016_4_1
16026	NODE_110335_length_1585	16026_39_0
16021	NODE_110349_length_8347	16021_34_0
7020	NODE_11034_length_5373	7020_7_9
10015	NODE_110391_length_3704	10015_3_2
16021	NODE_110502_length_17074	16021_3_2
10015	NODE_110616_length_3672	10015_22_0
16026	NODE_110650_length_10557	16026_10_1
9010	NODE_110659_length_2421	9010_111_0
8016	NODE_110669_length_46133	8016_1_5
9010	NODE_110671_length_1964	9010_111_0
8016	NODE_110723_length_3951	8016_1_3
10015	NODE_110931_length_3396	10015_1_1
10015	NODE_11093_length_2502	10015_2_1
9010	NODE_110987_length_3347	9010_47_0
16021	NODE_110989_length_2927	16021_28_0
8016	NODE_111098_length_1173	8016_3_3
7016	NODE_111102_length_5889	7016_1_8
16016	NODE_11113_length_2740	16016_5_1
7020	NODE_111186_length_1799	7020_19_2
7016	NODE_111195_length_1771	7016_24_0
16021	NODE_111196_length_1831	16021_11_1
8016	NODE_111326_length_41203	8016_10_3
8016	NODE_111363_length_3649	8016_3_1
16021	NODE_111377_length_7527	16021_18_1
16026	NODE_11137_length_4177	16026_47_0
16026	NODE_111411_length_27985	16026_20_2
17006	NODE_111442_length_2421	17006_30_0
16016	NODE_111537_length_2632	16016_37_0
8015	NODE_111642_length_2105	8015_47_0
7020	NODE_111725_length_4632	7020_7_9
17006	NODE_11172_length_27530	17006_29_1
7016	NODE_111805_length_5403	7016_7_2
17006	NODE_111808_length_41749	17006_46_0
8016	NODE_111858_length_5425	8016_3_1
16026	NODE_111885_length_3050	16026_3_1
7016	NODE_111939_length_5751	7016_1_10
7020	NODE_111959_length_4445	7020_66_0
9010	NODE_111961_length_1935	9010_102_0
8015	NODE_112006_length_4368	8015_1_1
17006	NODE_112032_length_3020	17006_42_0
10015	NODE_112102_length_5495	10015_8_2
17006	NODE_112150_length_2317	17006_41_0
7016	NODE_112177_length_15389	7016_37_0
7016	NODE_112238_length_10971	7016_1_8
7016	NODE_112317_length_8320	7016_37_0
10015	NODE_112399_length_7729	10015_5_1
17006	NODE_112450_length_3353	17006_35_0
9010	NODE_112464_length_3101	9010_21_2
10015	NODE_112466_length_4959	10015_1_3
8016	NODE_112591_length_4469	8016_5_3
9010	NODE_11262_length_5668	9010_8_4
8015	NODE_112643_length_4833	8015_71_0
8016	NODE_112656_length_2136	8016_30_0
16016	NODE_112666_length_2090	16016_14_1
8016	NODE_112680_length_1641	8016_40_0
8016	NODE_112698_length_5546	8016_12_2
8016	NODE_112715_length_8111	8016_4_4
9010	NODE_112718_length_1731	9010_5_1
10015	NODE_112767_length_5684	10015_33_0
16021	NODE_112812_length_13513	16021_6_3
17006	NODE_112829_length_28719	17006_41_0
7016	NODE_112887_length_12910	7016_1_32
9010	NODE_112935_length_3702	9010_4_2
7016	NODE_112937_length_12263	7016_4_11
9010	NODE_112970_length_3683	9010_3_8
16026	NODE_113009_length_2487	16026_5_2
8016	NODE_113011_length_1785	8016_15_2
16016	NODE_113053_length_57464	16016_21_2
10015	NODE_113096_length_1885	10015_24_0
9010	NODE_113128_length_10355	9010_84_0
7016	NODE_113175_length_24982	7016_1_8
8015	NODE_11319_length_3394	8015_16_1
8015	NODE_11326_length_16069	8015_11_3
8015	NODE_113294_length_1185	8015_2_5
16021	NODE_113349_length_2228	16021_2_1
10015	NODE_113351_length_1270	10015_22_0
9010	NODE_113393_length_1800	9010_13_3
9010	NODE_113470_length_20049	9010_14_3
10015	NODE_113506_length_4988	10015_1_1
16026	NODE_113526_length_1963	16026_1_3
7020	NODE_113537_length_4197	7020_57_0
7020	NODE_113567_length_2248	7020_17_2
7020	NODE_113611_length_10979	7020_13_2
7016	NODE_113647_length_3738	7016_29_0
10015	NODE_113672_length_4844	10015_14_1
9010	NODE_113770_length_3951	9010_31_0
16026	NODE_113877_length_3132	16026_38_0
16016	NODE_113881_length_7731	16016_64_0
7016	NODE_113940_length_46521	7016_1_13
8015	NODE_113946_length_5571	8015_1_1
9010	NODE_113997_length_4524	9010_8_1
7020	NODE_114001_length_4600	7020_1_3
16016	NODE_11400_length_19303	16016_46_2
16026	NODE_114020_length_2247	16026_8_3
16021	NODE_114088_length_21222	16021_11_1
10015	NODE_114222_length_2304	10015_1_21
16016	NODE_114277_length_24398	16016_64_0
7020	NODE_114403_length_5961	7020_6_8
9010	NODE_114441_length_3147	9010_80_0
17006	NODE_114447_length_4605	17006_39_0
16026	NODE_114473_length_6876	16026_9_1
16026	NODE_114485_length_5663	16026_13_1
8016	NODE_11450_length_2136	8016_10_2
9010	NODE_114597_length_2862	9010_16_1
7020	NODE_11459_length_3257	7020_45_0
7020	NODE_11468_length_4352	7020_20_13
16021	NODE_114755_length_3020	16021_41_0
9010	NODE_114763_length_11565	9010_8_3
7020	NODE_114787_length_8740	7020_1_2
7016	NODE_114892_length_1516	7016_25_0
10015	NODE_114946_length_29286	10015_43_0
17006	NODE_114947_length_2887	17006_22_0
16026	NODE_115019_length_3950	16026_4_11
17006	NODE_115034_length_5541	17006_32_0
10015	NODE_11518_length_5235	10015_19_0
16021	NODE_115198_length_7720	16021_2_1
8015	NODE_11520_length_5872	8015_10_4
7016	NODE_115228_length_2629	7016_4_6
16021	NODE_115230_length_4780	16021_48_0
8015	NODE_115263_length_7665	8015_62_0
8016	NODE_115289_length_1294	8016_12_2
7020	NODE_115458_length_1323	7020_7_31
10015	NODE_11548_length_5008	10015_1_3
8015	NODE_115593_length_3106	8015_40_0
8016	NODE_115681_length_1963	8016_36_0
9010	NODE_115731_length_3058	9010_55_2
16026	NODE_115736_length_8309	16026_2_4
9010	NODE_115746_length_4481	9010_8_1
8016	NODE_115805_length_4762	8016_16_3
7016	NODE_115852_length_8527	7016_34_0
8015	NODE_115866_length_7792	8015_51_0
8015	NODE_115879_length_9269	8015_2_5
10015	NODE_115903_length_3603	10015_11_0
8015	NODE_115916_length_5783	8015_9_1
17006	NODE_116015_length_2193	17006_36_0
7016	NODE_116024_length_44855	7016_4_5
9010	NODE_116159_length_3659	9010_84_0
8015	NODE_116208_length_7462	8015_9_4
17006	NODE_116231_length_2646	17006_39_0
8016	NODE_116312_length_4710	8016_44_0
8016	NODE_116335_length_9711	8016_20_1
17006	NODE_116339_length_1630	17006_19_0
8015	NODE_116339_length_3208	8015_3_4
8016	NODE_116344_length_3729	8016_10_3
9010	NODE_116355_length_9376	9010_20_2
7020	NODE_116376_length_3364	7020_1_1
16021	NODE_116409_length_2258	16021_7_1
10015	NODE_116487_length_25346	10015_22_0
7020	NODE_116539_length_10491	7020_21_1
17006	NODE_116559_length_11252	17006_3_3
9010	NODE_116567_length_6277	9010_55_2
7020	NODE_116598_length_5782	7020_22_1
16021	NODE_116614_length_2550	16021_21_0
8015	NODE_116666_length_3440	8015_62_0
7020	NODE_116715_length_23562	7020_51_0
16021	NODE_11672_length_2927	16021_11_2
16021	NODE_116772_length_1113	16021_3_3
8016	NODE_116791_length_7054	8016_12_3
8016	NODE_116821_length_3566	8016_2_4
7020	NODE_116919_length_16249	7020_7_9
16016	NODE_116955_length_2735	16016_5_3
8015	NODE_116965_length_6033	8015_40_0
10015	NODE_11705_length_7507	10015_44_0
8015	NODE_117070_length_3851	8015_33_0
7020	NODE_117127_length_3889	7020_22_2
9010	NODE_117130_length_8478	9010_3_11
7016	NODE_11715_length_21383	7016_1_4
16026	NODE_117205_length_28482	16026_1_1
16021	NODE_117228_length_7297	16021_6_2
9010	NODE_117289_length_13218	9010_7_1
7020	NODE_117296_length_4067	7020_2_2
8015	NODE_117299_length_6137	8015_1_1
7020	NODE_117306_length_15778	7020_22_2
16021	NODE_11733_length_27566	16021_7_1
9010	NODE_117354_length_3214	9010_3_3
16021	NODE_117365_length_7948	16021_35_0
16021	NODE_117384_length_3779	16021_11_3
16021	NODE_117462_length_25394	16021_44_0
7020	NODE_117467_length_1736	7020_7_4
8016	NODE_117503_length_3279	8016_2_4
9010	NODE_117564_length_20904	9010_14_3
9010	NODE_117575_length_3397	9010_99_0
9010	NODE_117621_length_2098	9010_66_0
7020	NODE_117673_length_11755	7020_22_3
16016	NODE_117750_length_23534	16016_1_4
16026	NODE_117784_length_3908	16026_2_2
9010	NODE_117839_length_16348	9010_74_0
17006	NODE_117899_length_16659	17006_29_1
9010	NODE_118002_length_2564	9010_77_0
16021	NODE_118007_length_20133	16021_35_0
8016	NODE_1180_length_2433	8016_1_6
16016	NODE_118110_length_2493	16016_4_1
8015	NODE_118231_length_6746	8015_3_4
16016	NODE_118244_length_85988	16016_38_0
16026	NODE_11828_length_1267	16026_4_3
7020	NODE_118309_length_5524	7020_3_5
7020	NODE_118396_length_3796	7020_2_2
16026	NODE_11840_length_5656	16026_14_3
8016	NODE_118432_length_8637	8016_10_3
16026	NODE_118518_length_4316	16026_1_7
8015	NODE_118555_length_9448	8015_37_1
10015	NODE_118634_length_2311	10015_4_1
7016	NODE_118653_length_6910	7016_24_0
7016	NODE_118654_length_2814	7016_23_1
10015	NODE_118748_length_2533	10015_1_4
16026	NODE_118753_length_2112	16026_14_3
16021	NODE_118754_length_5625	16021_11_3
16021	NODE_118759_length_2129	16021_14_1
10015	NODE_118852_length_1946	10015_35_0
8016	NODE_118875_length_1597	8016_22_0
8016	NODE_118881_length_5954	8016_6_3
7020	NODE_118987_length_1529	7020_1_4
16016	NODE_119016_length_1883	16016_20_0
16021	NODE_11903_length_28473	16021_35_0
16021	NODE_119089_length_7166	16021_34_0
7020	NODE_119102_length_3120	7020_64_0
8015	NODE_119132_length_1905	8015_40_0
16026	NODE_119136_length_11069	16026_20_2
7016	NODE_119163_length_1048	7016_10_2
8015	NODE_119173_length_1442	8015_18_1
17006	NODE_119202_length_1962	17006_43_0
8015	NODE_119203_length_13411	8015_6_1
8016	NODE_119287_length_6065	8016_44_0
16016	NODE_119349_length_1340	16016_1_4
16021	NODE_11936_length_2348	16021_5_2
16026	NODE_119400_length_5662	16026_21_0
16016	NODE_119440_length_2854	16016_17_0
17006	NODE_119455_length_5733	17006_44_0
16016	NODE_119547_length_5379	16016_1_2
8016	NODE_119549_length_5304	8016_6_1
8015	NODE_119561_length_2105	8015_40_0
10015	NODE_119561_length_2426	10015_3_2
16016	NODE_119563_length_5628	16016_7_2
9010	NODE_119585_length_4539	9010_3_11
7016	NODE_119597_length_4294	7016_2_1
8016	NODE_119615_length_9307	8016_42_0
17006	NODE_119642_length_9154	17006_18_0
9010	NODE_119655_length_8806	9010_108_1
16016	NODE_119681_length_3905	16016_22_1
7020	NODE_119705_length_10011	7020_30_2
16026	NODE_119758_length_4244	16026_6_1
8015	NODE_119833_length_2783	8015_59_0
8016	NODE_119869_length_11310	8016_1_5
7020	NODE_119904_length_3665	7020_2_1
10015	NODE_119911_length_1307	10015_8_2
7020	NODE_119938_length_6301	7020_42_1
16026	NODE_120164_length_4389	16026_28_1
16016	NODE_120175_length_3554	16016_22_1
8015	NODE_120214_length_5085	8015_10_3
7016	NODE_120217_length_6353	7016_3_11
9010	NODE_120220_length_7775	9010_102_0
8016	NODE_120263_length_2606	8016_36_0
8016	NODE_120352_length_7138	8016_9_2
16026	NODE_120415_length_19424	16026_1_7
7016	NODE_120513_length_2539	7016_2_1
16026	NODE_120527_length_1743	16026_2_2
16026	NODE_120549_length_4755	16026_2_2
7016	NODE_120569_length_2234	7016_2_1
7020	NODE_120621_length_3529	7020_12_2
8015	NODE_120716_length_17466	8015_16_2
10015	NODE_120717_length_1389	10015_29_0
8016	NODE_1208_length_5981	8016_1_7
7020	NODE_120947_length_6953	7020_10_3
10015	NODE_120966_length_3310	10015_22_0
8015	NODE_120987_length_4973	8015_23_3
7020	NODE_121020_length_2941	7020_5_4
9010	NODE_121047_length_7267	9010_2_3
16021	NODE_121051_length_38929	16021_6_3
9010	NODE_12108_length_14554	9010_11_1
9010	NODE_121141_length_3802	9010_114_0
8016	NODE_121157_length_3613	8016_53_0
7020	NODE_121165_length_1925	7020_18_3
7016	NODE_121246_length_1962	7016_18_0
9010	NODE_121259_length_4688	9010_64_0
8015	NODE_121325_length_2363	8015_18_1
8016	NODE_121332_length_2286	8016_31_0
8015	NODE_121339_length_3549	8015_6_3
16016	NODE_121358_length_2802	16016_19_1
9010	NODE_121377_length_5897	9010_116_0
8015	NODE_121424_length_4017	8015_8_2
8016	NODE_121432_length_1131	8016_53_0
16016	NODE_12149_length_5001	16016_80_0
16016	NODE_1214_length_42605	16016_44_2
9010	NODE_121500_length_22357	9010_59_1
8016	NODE_121532_length_32077	8016_6_1
8015	NODE_121542_length_4718	8015_13_2
8016	NODE_121577_length_15131	8016_16_3
16021	NODE_121622_length_3348	16021_47_1
10015	NODE_121689_length_2789	10015_1_3
16021	NODE_1216_length_3651	16021_61_0
9010	NODE_121727_length_6101	9010_73_1
17006	NODE_121757_length_17400	17006_42_0
8016	NODE_121794_length_12006	8016_6_1
9010	NODE_12186_length_3443	9010_5_3
7016	NODE_121911_length_8467	7016_3_9
7020	NODE_121919_length_52670	7020_9_5
7020	NODE_121946_length_47360	7020_10_2
8016	NODE_121966_length_9059	8016_10_3
16026	NODE_121976_length_15590	16026_7_2
16026	NODE_122112_length_17912	16026_2_51
9010	NODE_122139_length_3967	9010_5_1
16021	NODE_122161_length_1922	16021_14_1
8015	NODE_122188_length_3730	8015_2_5
7020	NODE_122205_length_3722	7020_4_3
16026	NODE_122207_length_8292	16026_14_3
9010	NODE_122251_length_2553	9010_3_2
7016	NODE_122263_length_2459	7016_4_6
7020	NODE_122268_length_7275	7020_5_4
9010	NODE_122303_length_8794	9010_11_1
8015	NODE_122318_length_5951	8015_33_0
10015	NODE_122365_length_2389	10015_2_1
16021	NODE_122410_length_2513	16021_34_0
16016	NODE_122419_length_41174	16016_43_1
16026	NODE_122442_length_20450	16026_2_51
10015	NODE_122482_length_7925	10015_5_1
7020	NODE_122512_length_5709	7020_1_4
16026	NODE_122556_length_3905	16026_38_0
16021	NODE_122557_length_7303	16021_28_0
8016	NODE_122594_length_8623	8016_35_0
8016	NODE_122682_length_1765	8016_5_2
16026	NODE_122731_length_5876	16026_4_3
10015	NODE_122803_length_6351	10015_1_1
9010	NODE_123014_length_10792	9010_100_0
17006	NODE_123026_length_49869	17006_1_1
16026	NODE_123048_length_1560	16026_14_3
7016	NODE_12308_length_5185	7016_32_0
10015	NODE_123115_length_3091	10015_2_1
16026	NODE_123168_length_2929	16026_23_0
7020	NODE_123185_length_3292	7020_1_2
8016	NODE_123228_length_8474	8016_42_0
10015	NODE_123280_length_4121	10015_9_1
16021	NODE_123297_length_8910	16021_34_0
7016	NODE_123359_length_6445	7016_1_11
8016	NODE_123382_length_2231	8016_1_2
17006	NODE_123393_length_1249	17006_28_0
9010	NODE_123430_length_2614	9010_31_0
8016	NODE_123464_length_3925	8016_15_2
17006	NODE_123545_length_2200	17006_28_0
8015	NODE_123579_length_4779	8015_6_1
16016	NODE_123660_length_2885	16016_50_0
8016	NODE_123709_length_37317	8016_12_3
8016	NODE_123745_length_6130	8016_27_0
9010	NODE_123787_length_1715	9010_69_0
9010	NODE_12384_length_7705	9010_80_0
16016	NODE_12398_length_2771	16016_14_1
16026	NODE_124060_length_21995	16026_20_2
10015	NODE_124069_length_1548	10015_15_0
7020	NODE_124074_length_3024	7020_5_4
10015	NODE_124130_length_1458	10015_8_2
7016	NODE_124194_length_3343	7016_1_4
7016	NODE_12420_length_2641	7016_1_13
8015	NODE_124235_length_18472	8015_61_0
8016	NODE_124236_length_4521	8016_6_1
16021	NODE_124274_length_2605	16021_7_3
8016	NODE_124275_length_4515	8016_6_1
7016	NODE_124305_length_5668	7016_32_0
7020	NODE_124339_length_6688	7020_7_4
16021	NODE_124360_length_2862	16021_34_0
7020	NODE_124388_length_2666	7020_18_2
17006	NODE_124429_length_4826	17006_8_0
9010	NODE_124435_length_55601	9010_3_4
16021	NODE_124454_length_3896	16021_4_1
8015	NODE_124469_length_18371	8015_2_5
8016	NODE_124542_length_1907	8016_42_0
16026	NODE_124546_length_2411	16026_24_0
17006	NODE_124554_length_5013	17006_19_0
8016	NODE_124626_length_3602	8016_1_4
7020	NODE_124751_length_3317	7020_49_0
7020	NODE_124774_length_4875	7020_1_5
7020	NODE_124777_length_2920	7020_7_8
9010	NODE_12477_length_3307	9010_23_2
9010	NODE_124897_length_3461	9010_12_3
16021	NODE_124915_length_19489	16021_35_0
10015	NODE_12494_length_6156	10015_35_0
7020	NODE_124952_length_2796	7020_5_4
8015	NODE_124987_length_7608	8015_40_0
16016	NODE_125055_length_23168	16016_21_1
7020	NODE_125075_length_11852	7020_51_0
8015	NODE_125097_length_4181	8015_2_3
9010	NODE_125145_length_44638	9010_7_1
10015	NODE_125260_length_7821	10015_22_0
16021	NODE_125338_length_2492	16021_21_0
8016	NODE_125359_length_8413	8016_52_0
8015	NODE_125406_length_1983	8015_9_4
8016	NODE_125486_length_9826	8016_2_4
8015	NODE_125750_length_5119	8015_49_0
7020	NODE_125752_length_2778	7020_22_3
7016	NODE_125790_length_10064	7016_23_1
8015	NODE_125874_length_4935	8015_49_0
8015	NODE_125876_length_5730	8015_3_4
8015	NODE_125882_length_2440	8015_40_0
7020	NODE_12607_length_8437	7020_54_0
16026	NODE_126094_length_1487	16026_1_4
16021	NODE_126187_length_5545	16021_34_0
8015	NODE_126231_length_8611	8015_2_6
9010	NODE_126248_length_7873	9010_48_1
8016	NODE_126279_length_1209	8016_42_0
7020	NODE_126297_length_3840	7020_19_1
10015	NODE_126303_length_11144	10015_35_0
9010	NODE_126322_length_3157	9010_20_2
9010	NODE_126378_length_5244	9010_20_4
8016	NODE_126392_length_2128	8016_41_2
16026	NODE_126412_length_18732	16026_5_2
7016	NODE_126425_length_11179	7016_8_2
8015	NODE_126450_length_2605	8015_51_0
16021	NODE_126455_length_10473	16021_44_0
16026	NODE_126541_length_3001	16026_3_1
8015	NODE_126672_length_6452	8015_40_0
10015	NODE_126702_length_3831	10015_8_1
8015	NODE_126724_length_6336	8015_37_1
9010	NODE_126779_length_8394	9010_15_3
8016	NODE_12689_length_3431	8016_1_1
8016	NODE_12692_length_1656	8016_37_0
16026	NODE_126932_length_3938	16026_10_1
16021	NODE_127135_length_6845	16021_61_0
8015	NODE_127187_length_1543	8015_2_5
7016	NODE_127217_length_3453	7016_19_0
9010	NODE_127228_length_9486	9010_17_4
10015	NODE_127268_length_7859	10015_3_1
7020	NODE_127341_length_7954	7020_5_4
8016	NODE_127375_length_12258	8016_3_4
8015	NODE_12737_length_3711	8015_32_0
7016	NODE_127437_length_8888	7016_1_33
16021	NODE_127463_length_4976	16021_7_3
16016	NODE_12747_length_8195	16016_37_0
7020	NODE_127498_length_4006	7020_20_4
8016	NODE_127500_length_5376	8016_10_2
8016	NODE_127511_length_7719	8016_3_3
8016	NODE_127561_length_4858	8016_44_0
7016	NODE_127647_length_3947	7016_3_7
16021	NODE_12774_length_1349	16021_10_1
7020	NODE_127757_length_1501	7020_5_3
9010	NODE_12789_length_14115	9010_19_2
17006	NODE_1278_length_12032	17006_29_2
8015	NODE_128026_length_5242	8015_37_1
7016	NODE_128030_length_20449	7016_1_33
9010	NODE_128250_length_10896	9010_48_1
9010	NODE_128254_length_2352	9010_74_0
7016	NODE_128274_length_8661	7016_3_9
7016	NODE_12829_length_6769	7016_29_0
16026	NODE_128349_length_2772	16026_4_3
10015	NODE_128352_length_52470	10015_5_1
16016	NODE_128582_length_6019	16016_4_3
16016	NODE_12859_length_3011	16016_25_2
7020	NODE_128625_length_2715	7020_7_32
7020	NODE_128643_length_2060	7020_22_1
16016	NODE_128670_length_3572	16016_37_0
7016	NODE_128684_length_4655	7016_3_11
8016	NODE_128690_length_2947	8016_12_1
16016	NODE_12870_length_78887	16016_70_0
8015	NODE_128762_length_4120	8015_2_2
8016	NODE_128822_length_3288	8016_16_3
16016	NODE_128870_length_20823	16016_24_0
8015	NODE_128893_length_2210	8015_4_2
8016	NODE_128924_length_6658	8016_12_3
16016	NODE_128978_length_1621	16016_32_0
8015	NODE_129019_length_1974	8015_6_2
10015	NODE_129069_length_2915	10015_5_1
16026	NODE_129163_length_21464	16026_1_7
16016	NODE_129311_length_9628	16016_43_1
16026	NODE_129368_length_1587	16026_3_1
16016	NODE_129456_length_6634	16016_4_3
7020	NODE_12949_length_6848	7020_2_7
16026	NODE_129524_length_2075	16026_1_5
8015	NODE_129569_length_10838	8015_2_5
16026	NODE_129579_length_5596	16026_2_2
16026	NODE_129596_length_5269	16026_31_1
16021	NODE_129637_length_12552	16021_7_3
8015	NODE_12966_length_28545	8015_11_3
8016	NODE_129760_length_2705	8016_46_2
16026	NODE_129779_length_11894	16026_13_1
10015	NODE_129796_length_7021	10015_1_1
7020	NODE_129869_length_4371	7020_13_2
9010	NODE_129873_length_8692	9010_71_1
9010	NODE_129995_length_16580	9010_80_0
16021	NODE_130081_length_6938	16021_3_4
7016	NODE_130090_length_22884	7016_1_15
16021	NODE_130100_length_14752	16021_7_4
16026	NODE_130115_length_11256	16026_1_4
17006	NODE_130158_length_4114	17006_30_0
9010	NODE_130181_length_41501	9010_33_3
16016	NODE_130295_length_2564	16016_21_2
8016	NODE_130414_length_5425	8016_1_2
10015	NODE_130442_length_11720	10015_1_4
7020	NODE_130476_length_9884	7020_22_2
16021	NODE_130492_length_13451	16021_7_3
16021	NODE_130547_length_5140	16021_7_3
16016	NODE_130597_length_4994	16016_78_0
16026	NODE_130763_length_6835	16026_40_0
9010	NODE_130801_length_4934	9010_53_2
7020	NODE_130815_length_4411	7020_8_2
17006	NODE_130821_length_4226	17006_38_0
16021	NODE_130826_length_9702	16021_61_0
7016	NODE_13082_length_2694	7016_6_1
16016	NODE_130868_length_1050	16016_5_1
17006	NODE_130872_length_17172	17006_42_0
8015	NODE_130890_length_3405	8015_34_0
10015	NODE_130928_length_21454	10015_1_6
16016	NODE_13093_length_53525	16016_8_1
9010	NODE_130949_length_3134	9010_5_4
7020	NODE_130971_length_11139	7020_20_5
7020	NODE_13101_length_173164	7020_22_2
16016	NODE_131026_length_34062	16016_78_0
16021	NODE_131050_length_4906	16021_41_0
16026	NODE_131121_length_2660	16026_25_0
16026	NODE_131158_length_4075	16026_1_7
7020	NODE_13120_length_11856	7020_64_0
7016	NODE_131233_length_45744	7016_28_1
10015	NODE_13134_length_2476	10015_1_4
9010	NODE_131391_length_5393	9010_77_0
8016	NODE_131396_length_16714	8016_20_1
9010	NODE_131427_length_36421	9010_8_1
9010	NODE_131428_length_12140	9010_112_0
7020	NODE_13143_length_2076	7020_2_1
16016	NODE_131440_length_9496	16016_5_1
8015	NODE_131456_length_2341	8015_56_0
8016	NODE_131460_length_3541	8016_21_2
10015	NODE_131469_length_2155	10015_37_2
16026	NODE_131529_length_2142	16026_14_2
7016	NODE_13152_length_2199	7016_1_33
8016	NODE_131573_length_4594	8016_12_1
7020	NODE_131584_length_2491	7020_7_9
16026	NODE_131586_length_10423	16026_18_1
16021	NODE_13162_length_32815	16021_56_0
16016	NODE_131681_length_4250	16016_50_0
9010	NODE_131703_length_5158	9010_74_0
7020	NODE_131818_length_9073	7020_41_2
9010	NODE_131885_length_5343	9010_32_2
10015	NODE_131935_length_25906	10015_38_2
8015	NODE_131967_length_8524	8015_1_6
16026	NODE_132004_length_50261	16026_10_2
7020	NODE_132029_length_4858	7020_1_1
10015	NODE_132037_length_3256	10015_1_21
8015	NODE_132042_length_8729	8015_18_2
7016	NODE_132071_length_6875	7016_37_0
16026	NODE_132077_length_9926	16026_1_6
16016	NODE_132097_length_10327	16016_12_2
16026	NODE_132098_length_2315	16026_1_6
7016	NODE_13209_length_23840	7016_1_13
8015	NODE_13209_length_4445	8015_43_0
16021	NODE_132160_length_10008	16021_34_0
9010	NODE_132230_length_2769	9010_93_0
9010	NODE_132294_length_6950	9010_13_3
7016	NODE_132301_length_134549	7016_1_32
7016	NODE_132367_length_5580	7016_35_0
7020	NODE_132418_length_3592	7020_64_0
7016	NODE_132424_length_3706	7016_8_1
16021	NODE_132429_length_3147	16021_15_0
9010	NODE_13243_length_1303	9010_36_1
16026	NODE_132442_length_2050	16026_36_0
8016	NODE_132445_length_2273	8016_31_0
16021	NODE_132496_length_5955	16021_21_0
8015	NODE_132511_length_6277	8015_13_3
9010	NODE_132567_length_2577	9010_26_0
8016	NODE_132576_length_4461	8016_31_0
9010	NODE_132580_length_3556	9010_64_0
7020	NODE_132668_length_3160	7020_7_2
7016	NODE_132701_length_3910	7016_7_2
16016	NODE_132706_length_48872	16016_4_3
7016	NODE_132711_length_1762	7016_3_4
8016	NODE_132778_length_21176	8016_1_3
16026	NODE_132800_length_3180	16026_5_2
8016	NODE_132800_length_7144	8016_22_0
8015	NODE_132843_length_3047	8015_36_0
7016	NODE_13284_length_2333	7016_24_0
7016	NODE_132900_length_5063	7016_2_3
7016	NODE_132933_length_2925	7016_2_5
7016	NODE_132947_length_7453	7016_37_0
16026	NODE_132960_length_3195	16026_1_2
8015	NODE_133023_length_1574	8015_62_0
16026	NODE_133026_length_2360	16026_8_1
10015	NODE_133250_length_7249	10015_1_21
7016	NODE_133285_length_14475	7016_1_32
8016	NODE_133311_length_4722	8016_20_1
16016	NODE_133311_length_8220	16016_1_1
9010	NODE_133349_length_2642	9010_79_0
9010	NODE_133353_length_7575	9010_6_2
16026	NODE_133365_length_3132	16026_2_2
16016	NODE_133419_length_1913	16016_55_0
8015	NODE_133498_length_4864	8015_10_2
7016	NODE_133508_length_8267	7016_17_3
16026	NODE_133549_length_7371	16026_10_1
8015	NODE_133593_length_3273	8015_10_4
16021	NODE_133601_length_4722	16021_28_0
9010	NODE_133653_length_15005	9010_29_3
8015	NODE_133706_length_2313	8015_6_1
16016	NODE_133721_length_2303	16016_22_1
10015	NODE_133723_length_2965	10015_1_21
16016	NODE_133735_length_22986	16016_17_0
8016	NODE_133779_length_2347	8016_60_0
9010	NODE_133785_length_7465	9010_24_2
9010	NODE_133794_length_1972	9010_69_0
17006	NODE_13391_length_20183	17006_35_0
17006	NODE_134041_length_2283	17006_42_0
7016	NODE_134059_length_1572	7016_2_6
9010	NODE_134144_length_4683	9010_25_1
17006	NODE_134156_length_3700	17006_3_1
7020	NODE_134237_length_23115	7020_35_3
8016	NODE_134303_length_18821	8016_2_61
10015	NODE_134327_length_5463	10015_35_0
16026	NODE_134384_length_1937	16026_1_7
16016	NODE_134483_length_30551	16016_58_0
16026	NODE_134507_length_8081	16026_1_4
9010	NODE_134556_length_9417	9010_96_0
8016	NODE_134654_length_20507	8016_2_61
16026	NODE_134663_length_7600	16026_42_0
16021	NODE_134719_length_5677	16021_28_0
9010	NODE_1347_length_3476	9010_20_2
9010	NODE_134884_length_16454	9010_6_2
8016	NODE_134919_length_2319	8016_2_4
16021	NODE_13499_length_6100	16021_6_1
8016	NODE_135079_length_15570	8016_16_1
8015	NODE_135083_length_2408	8015_2_3
7016	NODE_135113_length_16287	7016_27_1
16016	NODE_13521_length_8939	16016_46_1
16026	NODE_135263_length_2306	16026_34_0
16021	NODE_13528_length_4519	16021_34_0
8016	NODE_135306_length_10424	8016_6_2
10015	NODE_135348_length_2454	10015_9_1
7016	NODE_135369_length_2793	7016_6_2
9010	NODE_135414_length_2013	9010_72_0
16026	NODE_135467_length_19775	16026_10_1
16026	NODE_135469_length_12271	16026_10_1
16016	NODE_135469_length_13761	16016_5_1
9010	NODE_135507_length_4526	9010_5_5
8016	NODE_135508_length_6136	8016_48_1
7020	NODE_135527_length_6812	7020_4_5
10015	NODE_135592_length_10258	10015_35_0
8016	NODE_135611_length_4478	8016_44_0
10015	NODE_135620_length_1917	10015_1_22
16016	NODE_135631_length_21304	16016_50_0
9010	NODE_135643_length_5128	9010_6_2
7020	NODE_135684_length_9735	7020_2_1
9010	NODE_135834_length_9470	9010_20_4
10015	NODE_135838_length_1211	10015_21_0
10015	NODE_135848_length_4984	10015_8_1
10015	NODE_135860_length_11212	10015_36_0
8016	NODE_135936_length_7666	8016_16_3
16026	NODE_135974_length_3071	16026_10_1
10015	NODE_136079_length_12983	10015_33_0
16016	NODE_13607_length_23738	16016_63_1
16016	NODE_136116_length_3986	16016_5_2
8016	NODE_136158_length_7222	8016_42_0
7016	NODE_136183_length_1655	7016_10_1
7016	NODE_136256_length_3733	7016_5_3
7020	NODE_136294_length_3071	7020_2_1
17006	NODE_136313_length_4900	17006_8_0
17006	NODE_13635_length_20788	17006_29_1
8016	NODE_136384_length_9835	8016_1_3
16026	NODE_136394_length_3454	16026_1_5
16016	NODE_136401_length_5330	16016_24_0
9010	NODE_136517_length_12201	9010_119_0
16026	NODE_13651_length_10105	16026_1_4
8015	NODE_136578_length_10664	8015_41_0
7016	NODE_13658_length_3803	7016_35_0
7020	NODE_13659_length_3930	7020_15_1
9010	NODE_136610_length_4630	9010_20_4
7016	NODE_136616_length_5185	7016_3_6
16016	NODE_136637_length_2608	16016_1_1
8016	NODE_136651_length_7443	8016_20_2
7020	NODE_136653_length_16262	7020_51_0
9010	NODE_136737_length_3512	9010_52_0
16016	NODE_136738_length_4674	16016_26_0
8015	NODE_136894_length_3942	8015_1_6
16021	NODE_136921_length_7179	16021_34_0
10015	NODE_136957_length_5901	10015_1_4
9010	NODE_136964_length_1610	9010_48_3
16021	NODE_136976_length_3756	16021_3_4
16026	NODE_136977_length_2755	16026_23_0
16026	NODE_137020_length_7716	16026_38_0
10015	NODE_137024_length_10296	10015_1_6
16016	NODE_137202_length_6523	16016_12_2
7020	NODE_137365_length_6042	7020_1_5
17006	NODE_137378_length_20806	17006_10_1
9010	NODE_137398_length_12599	9010_12_3
8016	NODE_137400_length_2539	8016_35_0
7020	NODE_137520_length_2856	7020_1_2
7020	NODE_137563_length_4617	7020_2_1
16016	NODE_137630_length_8309	16016_1_1
8015	NODE_13764_length_2251	8015_2_5
10015	NODE_137666_length_10540	10015_14_2
8016	NODE_137671_length_29633	8016_1_8
10015	NODE_137768_length_1716	10015_24_0
7016	NODE_137881_length_9740	7016_3_7
9010	NODE_13788_length_4906	9010_29_1
7016	NODE_137940_length_3374	7016_2_2
9010	NODE_137994_length_3994	9010_1_2
16026	NODE_137999_length_12387	16026_5_1
8015	NODE_138000_length_10380	8015_39_0
10015	NODE_138018_length_2647	10015_1_3
7020	NODE_138216_length_9846	7020_51_0
9010	NODE_138261_length_5666	9010_15_1
8016	NODE_13832_length_7979	8016_3_3
16016	NODE_138334_length_41256	16016_44_2
9010	NODE_138336_length_10130	9010_74_0
16026	NODE_138368_length_13898	16026_1_7
9010	NODE_138484_length_2992	9010_47_0
16021	NODE_138498_length_28922	16021_35_0
8015	NODE_138513_length_2161	8015_1_5
7016	NODE_138598_length_5788	7016_12_3
7020	NODE_138710_length_1418	7020_1_1
16021	NODE_138719_length_3426	16021_3_2
8015	NODE_138750_length_7640	8015_20_0
10015	NODE_13876_length_2061	10015_1_3
16016	NODE_138771_length_31245	16016_58_0
16021	NODE_138861_length_1580	16021_6_5
17006	NODE_138866_length_12296	17006_1_2
16016	NODE_138894_length_3837	16016_3_3
16021	NODE_138902_length_47728	16021_3_2
9010	NODE_138966_length_5880	9010_26_0
9010	NODE_138979_length_1373	9010_59_1
16016	NODE_138997_length_1472	16016_33_0
8015	NODE_1389_length_7564	8015_41_0
8015	NODE_139009_length_1209	8015_1_3
7016	NODE_139019_length_12266	7016_32_0
17006	NODE_139043_length_10636	17006_1_2
8015	NODE_139052_length_6322	8015_17_1
16021	NODE_139066_length_4693	16021_7_1
7020	NODE_139090_length_7711	7020_7_9
16016	NODE_1391_length_6153	16016_65_0
16021	NODE_139257_length_96367	16021_7_4
17006	NODE_139273_length_19676	17006_13_2
8016	NODE_139310_length_2422	8016_22_0
9010	NODE_139321_length_5130	9010_50_0
8015	NODE_139337_length_1939	8015_45_0
7020	NODE_139394_length_17437	7020_20_8
9010	NODE_139409_length_3896	9010_48_2
7020	NODE_13940_length_9469	7020_11_1
10015	NODE_139498_length_7178	10015_1_21
9010	NODE_139518_length_3035	9010_3_5
16016	NODE_139622_length_6718	16016_3_3
7020	NODE_139653_length_8024	7020_11_1
7020	NODE_139671_length_19452	7020_22_2
8016	NODE_139689_length_5188	8016_60_0
17006	NODE_139763_length_3705	17006_6_1
8016	NODE_139767_length_2581	8016_2_61
8016	NODE_139784_length_3031	8016_46_2
9010	NODE_139792_length_11468	9010_37_1
9010	NODE_139858_length_3555	9010_1_6
10015	NODE_139878_length_2183	10015_33_0
8015	NODE_139925_length_36859	8015_58_0
8016	NODE_13993_length_27933	8016_9_2
9010	NODE_140020_length_3607	9010_8_2
8016	NODE_140041_length_25694	8016_10_3
8016	NODE_140046_length_10163	8016_1_5
9010	NODE_140151_length_3032	9010_8_2
8016	NODE_140164_length_7356	8016_15_1
16021	NODE_14025_length_13582	16021_6_2
9010	NODE_140260_length_5824	9010_16_3
16026	NODE_140268_length_4707	16026_3_2
16026	NODE_140311_length_2267	16026_14_2
7016	NODE_140345_length_29031	7016_3_7
17006	NODE_140360_length_2480	17006_19_0
16026	NODE_140362_length_10739	16026_10_1
10015	NODE_140375_length_3220	10015_5_1
16016	NODE_140388_length_25794	16016_1_1
7016	NODE_140515_length_2672	7016_2_3
16026	NODE_140556_length_4922	16026_14_2
10015	NODE_14065_length_6578	10015_1_3
16026	NODE_140664_length_3157	16026_36_0
16016	NODE_140709_length_3399	16016_3_3
16026	NODE_140710_length_5119	16026_1_5
8015	NODE_140753_length_5262	8015_37_1
9010	NODE_14082_length_1239	9010_12_1
10015	NODE_140938_length_1148	10015_1_1
16026	NODE_141001_length_2006	16026_14_3
7016	NODE_141042_length_29819	7016_1_32
8016	NODE_141068_length_62260	8016_66_0
16026	NODE_141203_length_33251	16026_6_1
16016	NODE_141334_length_4769	16016_8_1
9010	NODE_141335_length_8707	9010_15_4
8015	NODE_141348_length_2598	8015_37_1
9010	NODE_141361_length_2206	9010_26_0
8016	NODE_141363_length_5007	8016_41_1
7016	NODE_141430_length_7430	7016_34_0
8015	NODE_141435_length_2282	8015_9_2
8015	NODE_141450_length_6394	8015_37_1
7020	NODE_141480_length_1442	7020_55_2
8015	NODE_141538_length_2951	8015_6_1
7020	NODE_141544_length_1975	7020_12_2
16021	NODE_14156_length_3036	16021_11_1
16016	NODE_141620_length_1670	16016_5_2
8015	NODE_141620_length_5350	8015_4_3
8015	NODE_141698_length_4256	8015_1_6
8016	NODE_141750_length_2708	8016_12_3
9010	NODE_141779_length_5114	9010_23_1
16021	NODE_14182_length_64868	16021_56_0
16021	NODE_141835_length_3938	16021_22_2
10015	NODE_141883_length_4148	10015_8_3
8015	NODE_141918_length_3157	8015_1_2
10015	NODE_141921_length_32404	10015_38_1
8016	NODE_141925_length_3584	8016_15_1
16026	NODE_141966_length_6920	16026_4_3
16021	NODE_141971_length_62215	16021_7_6
16021	NODE_14198_length_7018	16021_40_1
8016	NODE_141998_length_5169	8016_1_1
7020	NODE_14205_length_5982	7020_62_0
10015	NODE_142068_length_2662	10015_1_4
9010	NODE_142139_length_3654	9010_61_0
16016	NODE_14215_length_3700	16016_4_6
8016	NODE_142161_length_3847	8016_35_0
8016	NODE_142216_length_3428	8016_45_0
9010	NODE_142278_length_50735	9010_129_0
8016	NODE_14227_length_9346	8016_1_8
16016	NODE_142289_length_5416	16016_1_4
17006	NODE_142294_length_3034	17006_18_0
8015	NODE_142321_length_1187	8015_10_5
17006	NODE_142329_length_1863	17006_19_0
8015	NODE_142393_length_20235	8015_6_3
16021	NODE_142399_length_10874	16021_28_0
7020	NODE_142412_length_5765	7020_30_2
16016	NODE_14242_length_5342	16016_1_4
16026	NODE_142494_length_7743	16026_38_0
16021	NODE_142530_length_1354	16021_3_3
16026	NODE_142572_length_2069	16026_20_2
8016	NODE_142599_length_1701	8016_1_2
8015	NODE_142650_length_4903	8015_3_4
16021	NODE_142685_length_1724	16021_42_1
9010	NODE_142696_length_2400	9010_23_3
16016	NODE_142714_length_3591	16016_1_3
8016	NODE_142722_length_2963	8016_45_0
16026	NODE_142740_length_3834	16026_38_0
9010	NODE_142748_length_11269	9010_110_0
17006	NODE_142756_length_16705	17006_29_1
8016	NODE_142766_length_5302	8016_16_3
7016	NODE_14277_length_41972	7016_39_0
8016	NODE_14279_length_1800	8016_3_3
8015	NODE_142816_length_21870	8015_40_0
9010	NODE_142859_length_3213	9010_3_12
16016	NODE_142869_length_4967	16016_5_4
16016	NODE_142878_length_3317	16016_1_3
16016	NODE_14289_length_4189	16016_33_0
16016	NODE_142935_length_2324	16016_19_1
16016	NODE_143013_length_16534	16016_19_2
8015	NODE_143077_length_5383	8015_51_0
10015	NODE_143092_length_3466	10015_1_1
16026	NODE_143193_length_2927	16026_1_8
9010	NODE_143212_length_9705	9010_23_5
8015	NODE_143287_length_3356	8015_9_2
7020	NODE_143323_length_5368	7020_3_1
10015	NODE_143432_length_4175	10015_1_1
16021	NODE_143516_length_27965	16021_63_0
16026	NODE_143609_length_11888	16026_7_1
16026	NODE_143616_length_3252	16026_3_2
16016	NODE_143621_length_5628	16016_8_1
10015	NODE_143629_length_4519	10015_9_1
9010	NODE_143726_length_2181	9010_74_0
16016	NODE_143754_length_2384	16016_1_3
8015	NODE_143790_length_9618	8015_39_0
16021	NODE_143864_length_30792	16021_63_0
9010	NODE_143908_length_10581	9010_5_4
10015	NODE_143920_length_5636	10015_1_21
16021	NODE_143986_length_96458	16021_7_2
7016	NODE_144017_length_34482	7016_46_0
7020	NODE_144058_length_30079	7020_22_2
16016	NODE_144102_length_5256	16016_1_4
10015	NODE_144116_length_9159	10015_24_0
7020	NODE_144118_length_1369	7020_5_3
7020	NODE_144134_length_5577	7020_55_2
16026	NODE_144193_length_7591	16026_20_2
9010	NODE_1441_length_7727	9010_111_0
8016	NODE_144256_length_2114	8016_1_6
9010	NODE_144275_length_3728	9010_7_1
7020	NODE_144277_length_5719	7020_1_5
16026	NODE_144278_length_9045	16026_1_3
8015	NODE_14429_length_2444	8015_20_0
9010	NODE_144357_length_17831	9010_71_1
7016	NODE_144382_length_10986	7016_3_3
16021	NODE_1443_length_9949	16021_6_3
16026	NODE_144443_length_3719	16026_1_3
16021	NODE_144457_length_1748	16021_34_0
10015	NODE_144528_length_6935	10015_1_4
7020	NODE_144555_length_7181	7020_22_2
9010	NODE_144579_length_4523	9010_33_1
8015	NODE_144617_length_1107	8015_1_1
16026	NODE_144633_length_4895	16026_1_4
16021	NODE_144761_length_3872	16021_3_2
7020	NODE_144770_length_12826	7020_35_3
16016	NODE_144867_length_2133	16016_30_0
9010	NODE_144956_length_7309	9010_3_3
7020	NODE_144992_length_2026	7020_2_3
16016	NODE_144998_length_4932	16016_75_0
8015	NODE_145182_length_1358	8015_51_0
7016	NODE_145248_length_6063	7016_3_11
16026	NODE_145383_length_1997	16026_2_2
16016	NODE_145392_length_5380	16016_5_4
9010	NODE_145437_length_25184	9010_3_3
7016	NODE_145447_length_6677	7016_4_6
16021	NODE_145515_length_3308	16021_14_1
16026	NODE_145544_length_23278	16026_50_0
9010	NODE_145562_length_2426	9010_36_1
8015	NODE_145570_length_46177	8015_45_0
10015	NODE_145643_length_14234	10015_11_0
17006	NODE_14567_length_4064	17006_13_1
8015	NODE_145701_length_6992	8015_40_0
16021	NODE_145742_length_2297	16021_34_0
10015	NODE_145760_length_2436	10015_1_1
9010	NODE_14585_length_2792	9010_8_5
8015	NODE_145860_length_5153	8015_8_3
8016	NODE_145944_length_1098	8016_17_0
8016	NODE_145979_length_7416	8016_1_8
16016	NODE_146007_length_7150	16016_64_0
9010	NODE_146027_length_3835	9010_37_1
16026	NODE_146082_length_2360	16026_6_1
8016	NODE_146116_length_13448	8016_60_0
8015	NODE_14614_length_6848	8015_6_3
9010	NODE_146251_length_8286	9010_83_0
10015	NODE_14630_length_4645	10015_1_6
7016	NODE_146348_length_3722	7016_4_6
9010	NODE_146428_length_4369	9010_2_13
16021	NODE_146517_length_5524	16021_5_2
16016	NODE_146598_length_2468	16016_3_3
7020	NODE_146630_length_5050	7020_1_1
8015	NODE_146671_length_3186	8015_6_1
7020	NODE_146786_length_54592	7020_7_6
16016	NODE_146836_length_2198	16016_32_0
7016	NODE_146854_length_2774	7016_17_1
9010	NODE_146869_length_3454	9010_79_0
9010	NODE_146947_length_2357	9010_3_3
8016	NODE_14695_length_3517	8016_42_0
9010	NODE_147002_length_58546	9010_53_2
16021	NODE_147111_length_1675	16021_11_1
10015	NODE_14711_length_11965	10015_1_1
7020	NODE_147215_length_14605	7020_51_0
7016	NODE_147218_length_3273	7016_3_11
8015	NODE_147237_length_6025	8015_4_2
16021	NODE_147269_length_5195	16021_61_0
9010	NODE_147341_length_10389	9010_19_2
7020	NODE_147343_length_4723	7020_41_3
10015	NODE_147354_length_4963	10015_44_0
9010	NODE_147418_length_47114	9010_53_2
16016	NODE_147484_length_32715	16016_1_4
8016	NODE_147504_length_11889	8016_14_1
16016	NODE_147513_length_8035	16016_3_3
7020	NODE_147550_length_5546	7020_30_1
10015	NODE_14756_length_4645	10015_1_3
9010	NODE_147584_length_5044	9010_14_2
8015	NODE_147781_length_3247	8015_9_2
8015	NODE_147919_length_2275	8015_4_2
7016	NODE_147923_length_8948	7016_10_2
7020	NODE_147929_length_2918	7020_1_3
7020	NODE_147939_length_2063	7020_30_1
16016	NODE_147980_length_3352	16016_10_0
9010	NODE_147997_length_9271	9010_6_2
16016	NODE_148050_length_8366	16016_25_1
9010	NODE_148109_length_1859	9010_20_2
7020	NODE_148135_length_6080	7020_6_7
16026	NODE_14816_length_2988	16026_36_0
8015	NODE_148256_length_1391	8015_2_3
10015	NODE_148275_length_3166	10015_15_0
16026	NODE_148355_length_2447	16026_5_1
10015	NODE_148355_length_4647	10015_18_1
8015	NODE_148358_length_6905	8015_32_0
16016	NODE_14835_length_1263	16016_5_1
10015	NODE_148375_length_14844	10015_37_1
16026	NODE_148421_length_59874	16026_42_0
9010	NODE_148451_length_2802	9010_48_1
10015	NODE_148535_length_6390	10015_1_1
7020	NODE_148545_length_1216	7020_7_2
10015	NODE_148551_length_1339	10015_1_21
16016	NODE_148578_length_1484	16016_1_2
8015	NODE_148641_length_3459	8015_2_5
16026	NODE_148707_length_5629	16026_36_0
16016	NODE_14871_length_6332	16016_3_3
8015	NODE_148729_length_7052	8015_2_5
10015	NODE_148755_length_2616	10015_1_1
9010	NODE_148812_length_1631	9010_75_0
8015	NODE_148858_length_2130	8015_5_1
9010	NODE_148874_length_5038	9010_7_1
9010	NODE_148887_length_7258	9010_102_0
9010	NODE_148903_length_3251	9010_29_2
7016	NODE_148915_length_1429	7016_6_1
16021	NODE_148956_length_4024	16021_18_1
16016	NODE_148959_length_10926	16016_53_0
7016	NODE_149027_length_12549	7016_3_12
10015	NODE_149036_length_42278	10015_47_0
8015	NODE_149055_length_6677	8015_1_4
16026	NODE_149058_length_3812	16026_14_3
7020	NODE_149070_length_12563	7020_1_2
9010	NODE_149082_length_4931	9010_97_0
9010	NODE_149124_length_4737	9010_56_1
8016	NODE_149131_length_8971	8016_5_1
16021	NODE_149142_length_3721	16021_10_1
8015	NODE_149237_length_2108	8015_2_4
16026	NODE_149267_length_23794	16026_10_1
8016	NODE_149300_length_14281	8016_4_2
9010	NODE_149389_length_2769	9010_47_0
9010	NODE_149493_length_5543	9010_6_2
16021	NODE_149520_length_3544	16021_21_0
16026	NODE_149567_length_31852	16026_7_1
7020	NODE_149578_length_4543	7020_10_3
16026	NODE_149616_length_7803	16026_1_2
16021	NODE_149627_length_6833	16021_7_3
16026	NODE_149677_length_1618	16026_43_0
16016	NODE_149825_length_4950	16016_52_0
9010	NODE_149834_length_2328	9010_3_2
17006	NODE_149872_length_3192	17006_19_0
7016	NODE_149967_length_13742	7016_37_0
8016	NODE_149983_length_9393	8016_1_1
7016	NODE_150009_length_1610	7016_13_0
16016	NODE_150047_length_4008	16016_56_0
9010	NODE_150092_length_7803	9010_52_0
17006	NODE_150094_length_1773	17006_28_0
7016	NODE_150100_length_77173	7016_1_32
8015	NODE_150130_length_13573	8015_2_6
16016	NODE_150143_length_6700	16016_63_1
9010	NODE_150149_length_4690	9010_3_11
7020	NODE_150327_length_4818	7020_2_1
16026	NODE_150350_length_3479	16026_7_3
10015	NODE_150472_length_4841	10015_38_1
8015	NODE_150501_length_1280	8015_18_1
10015	NODE_150503_length_1991	10015_29_0
8016	NODE_15056_length_1661	8016_5_2
9010	NODE_150590_length_10890	9010_27_0
9010	NODE_150615_length_2707	9010_50_0
7020	NODE_150665_length_6189	7020_5_4
7020	NODE_150788_length_2850	7020_3_7
8015	NODE_150795_length_6324	8015_4_3
10015	NODE_150954_length_3002	10015_1_21
8016	NODE_150958_length_15234	8016_16_1
8016	NODE_150959_length_5634	8016_44_0
9010	NODE_151121_length_4237	9010_14_2
8016	NODE_151254_length_5202	8016_3_3
8015	NODE_151287_length_4192	8015_47_0
16016	NODE_15141_length_15892	16016_6_4
7016	NODE_151467_length_77121	7016_1_32
9010	NODE_151486_length_3657	9010_20_3
7016	NODE_151510_length_4250	7016_3_9
17006	NODE_151534_length_8369	17006_26_1
8016	NODE_151536_length_4102	8016_16_3
7016	NODE_151629_length_3650	7016_17_2
16026	NODE_151691_length_4997	16026_21_0
7016	NODE_151701_length_45021	7016_1_32
9010	NODE_15181_length_2523	9010_4_4
16021	NODE_151830_length_3780	16021_34_0
7020	NODE_151849_length_1512	7020_22_5
9010	NODE_151925_length_2649	9010_54_0
7020	NODE_151974_length_7579	7020_22_5
8015	NODE_151_length_16116	8015_45_0
9010	NODE_152045_length_2661	9010_22_4
16016	NODE_152074_length_4061	16016_14_1
9010	NODE_152114_length_1746	9010_19_2
9010	NODE_152155_length_6441	9010_6_1
8016	NODE_152188_length_2503	8016_22_0
16016	NODE_152206_length_4238	16016_14_1
7016	NODE_152210_length_10871	7016_17_2
9010	NODE_152211_length_12372	9010_20_2
8015	NODE_152242_length_2249	8015_2_3
16021	NODE_152290_length_3025	16021_25_0
9010	NODE_152326_length_9086	9010_13_3
7016	NODE_152355_length_4482	7016_4_3
16016	NODE_152369_length_12783	16016_7_1
16021	NODE_152370_length_2098	16021_5_1
8015	NODE_152386_length_2194	8015_43_0
10015	NODE_152452_length_18037	10015_1_4
9010	NODE_152544_length_1603	9010_56_1
8016	NODE_15261_length_6634	8016_15_1
16021	NODE_152626_length_11470	16021_7_1
16026	NODE_152627_length_2066	16026_25_0
16026	NODE_152720_length_3165	16026_14_3
16026	NODE_152745_length_2224	16026_4_3
16021	NODE_152761_length_37916	16021_3_4
16016	NODE_152785_length_8883	16016_1_1
8015	NODE_152806_length_20156	8015_39_0
16026	NODE_152870_length_9285	16026_4_3
16026	NODE_152895_length_1223	16026_23_0
9010	NODE_152918_length_1215	9010_15_3
9010	NODE_153059_length_3382	9010_33_2
9010	NODE_153119_length_2913	9010_80_0
8015	NODE_153155_length_1292	8015_41_0
8016	NODE_153182_length_2023	8016_23_0
16016	NODE_153230_length_11215	16016_4_3
7016	NODE_153322_length_7968	7016_41_1
7016	NODE_153364_length_2267	7016_2_3
9010	NODE_153439_length_23612	9010_53_2
16026	NODE_153450_length_2291	16026_10_2
16016	NODE_153462_length_16369	16016_73_0
9010	NODE_153478_length_17807	9010_107_0
9010	NODE_153480_length_43486	9010_123_0
16026	NODE_153512_length_7229	16026_4_3
7016	NODE_153520_length_7389	7016_9_1
16016	NODE_153523_length_3811	16016_73_0
10015	NODE_153587_length_1386	10015_11_0
8015	NODE_153587_length_3732	8015_2_5
8016	NODE_153818_length_16358	8016_1_8
7016	NODE_153852_length_4330	7016_41_1
10015	NODE_153852_length_5545	10015_8_2
9010	NODE_153894_length_11292	9010_12_3
8016	NODE_153944_length_27615	8016_42_0
17006	NODE_15395_length_15070	17006_1_2
7016	NODE_153966_length_2155	7016_13_0
16016	NODE_153980_length_5159	16016_3_2
7016	NODE_153985_length_11212	7016_1_9
16026	NODE_153990_length_10226	16026_10_1
7016	NODE_154001_length_5286	7016_1_33
16021	NODE_154060_length_7267	16021_6_3
8016	NODE_154096_length_3590	8016_1_1
7016	NODE_1540_length_4047	7016_35_0
8015	NODE_154126_length_1750	8015_47_0
16026	NODE_154222_length_2054	16026_23_0
7016	NODE_154292_length_1638	7016_1_6
7016	NODE_154319_length_8893	7016_19_0
16016	NODE_154345_length_7609	16016_61_0
9010	NODE_154390_length_2830	9010_50_0
8016	NODE_154418_length_2176	8016_54_0
16026	NODE_15442_length_2368	16026_4_13
17006	NODE_154478_length_7696	17006_29_1
16026	NODE_154563_length_1887	16026_39_0
17006	NODE_154600_length_18464	17006_36_0
10015	NODE_154672_length_13020	10015_36_0
10015	NODE_154760_length_14414	10015_38_2
17006	NODE_154778_length_2046	17006_8_0
9010	NODE_154786_length_11199	9010_3_5
16021	NODE_154854_length_3158	16021_28_0
16016	NODE_155011_length_6562	16016_5_3
7020	NODE_155053_length_7830	7020_6_10
10015	NODE_155065_length_2636	10015_8_1
7016	NODE_15514_length_1069	7016_42_0
8015	NODE_15515_length_10243	8015_18_1
16016	NODE_155189_length_2299	16016_51_0
7016	NODE_155256_length_5535	7016_2_1
17006	NODE_15525_length_1717	17006_18_0
7020	NODE_155431_length_2334	7020_1_3
16021	NODE_15548_length_10409	16021_6_1
9010	NODE_155496_length_7846	9010_65_0
16026	NODE_155507_length_27739	16026_1_4
8015	NODE_155595_length_5127	8015_2_5
16016	NODE_155641_length_2498	16016_37_0
8015	NODE_155718_length_1687	8015_23_1
17006	NODE_155742_length_3103	17006_13_2
8015	NODE_15574_length_7319	8015_1_6
9010	NODE_155797_length_98356	9010_37_3
9010	NODE_155801_length_43634	9010_84_0
16021	NODE_155833_length_13759	16021_28_0
16016	NODE_155834_length_5504	16016_24_0
8015	NODE_155850_length_4353	8015_1_1
16026	NODE_155855_length_2860	16026_5_1
16026	NODE_155888_length_11319	16026_12_1
17006	NODE_155947_length_211086	17006_30_0
9010	NODE_155980_length_1536	9010_4_2
8015	NODE_156113_length_3478	8015_1_2
16026	NODE_156130_length_3420	16026_5_1
9010	NODE_156158_length_5907	9010_80_0
9010	NODE_156203_length_2734	9010_13_3
17006	NODE_156273_length_3543	17006_1_1
8016	NODE_156277_length_6172	8016_15_2
9010	NODE_156332_length_11117	9010_7_1
16021	NODE_156338_length_14432	16021_42_2
8016	NODE_156439_length_3396	8016_2_3
10015	NODE_156519_length_2932	10015_21_0
16026	NODE_156565_length_4661	16026_4_11
7020	NODE_156565_length_4962	7020_7_2
9010	NODE_156654_length_10007	9010_29_2
8016	NODE_15666_length_59185	8016_55_0
16026	NODE_156862_length_29946	16026_9_2
8015	NODE_156864_length_2365	8015_2_1
8015	NODE_156876_length_2478	8015_13_1
9010	NODE_156877_length_5283	9010_14_3
8015	NODE_156892_length_1583	8015_9_1
7016	NODE_156897_length_5347	7016_1_11
8016	NODE_156917_length_1743	8016_2_4
16021	NODE_15695_length_7349	16021_47_2
9010	NODE_156961_length_8744	9010_7_1
8015	NODE_157099_length_4132	8015_39_0
10015	NODE_157113_length_1969	10015_1_3
10015	NODE_15716_length_1551	10015_1_21
16026	NODE_157214_length_4505	16026_8_3
10015	NODE_157221_length_2184	10015_21_0
16026	NODE_157251_length_2938	16026_14_3
9010	NODE_157259_length_26374	9010_22_4
8016	NODE_157276_length_1985	8016_2_4
9010	NODE_157326_length_3045	9010_31_0
10015	NODE_157328_length_1752	10015_24_0
9010	NODE_157345_length_5347	9010_8_1
10015	NODE_157359_length_2029	10015_1_1
8016	NODE_157388_length_6253	8016_27_0
8015	NODE_157407_length_5720	8015_1_2
16016	NODE_157430_length_6881	16016_58_0
8016	NODE_157440_length_23919	8016_45_0
9010	NODE_157463_length_5313	9010_55_1
10015	NODE_157465_length_2617	10015_3_2
7016	NODE_157481_length_3110	7016_1_14
10015	NODE_157507_length_2478	10015_1_1
8015	NODE_157515_length_1442	8015_2_2
16016	NODE_157554_length_33733	16016_12_1
8015	NODE_157573_length_14200	8015_52_0
8015	NODE_157594_length_4167	8015_9_2
9010	NODE_157600_length_50092	9010_7_2
9010	NODE_157606_length_2987	9010_13_3
9010	NODE_157680_length_5107	9010_7_1
8016	NODE_157721_length_4901	8016_1_7
7020	NODE_15773_length_17721	7020_22_6
9010	NODE_157746_length_2742	9010_47_0
17006	NODE_157826_length_4594	17006_3_2
8016	NODE_157852_length_1181	8016_57_0
7016	NODE_157861_length_6729	7016_23_1
8015	NODE_157880_length_2358	8015_6_1
16021	NODE_157992_length_2915	16021_40_1
16021	NODE_158037_length_8512	16021_34_0
8015	NODE_158101_length_2705	8015_40_0
10015	NODE_158121_length_1000	10015_1_3
7020	NODE_158140_length_3134	7020_3_4
16026	NODE_15820_length_4289	16026_4_3
7016	NODE_158270_length_4088	7016_1_32
7020	NODE_158299_length_6337	7020_12_2
16016	NODE_158311_length_8105	16016_64_0
7016	NODE_158375_length_1651	7016_4_7
16016	NODE_158430_length_3733	16016_46_2
16026	NODE_15846_length_4184	16026_6_1
16021	NODE_158544_length_4135	16021_7_2
9010	NODE_158549_length_10411	9010_3_5
16021	NODE_158654_length_5694	16021_6_3
8016	NODE_158675_length_3739	8016_12_2
9010	NODE_158684_length_7163	9010_3_2
16016	NODE_1586_length_1405	16016_18_1
7020	NODE_15871_length_2603	7020_19_1
7016	NODE_1587_length_4114	7016_3_11
8016	NODE_158814_length_1309	8016_31_0
8015	NODE_158822_length_3375	8015_2_4
8016	NODE_15890_length_1301	8016_4_3
16021	NODE_159044_length_12763	16021_28_0
8015	NODE_15905_length_6115	8015_1_2
8015	NODE_159122_length_5472	8015_3_1
7016	NODE_159185_length_1827	7016_35_0
8016	NODE_159194_length_4962	8016_53_0
10015	NODE_159271_length_5022	10015_1_1
16016	NODE_159314_length_8866	16016_3_3
7016	NODE_159316_length_1617	7016_13_0
9010	NODE_159342_length_8378	9010_59_1
7016	NODE_159365_length_2170	7016_10_2
8015	NODE_159373_length_3489	8015_4_2
7020	NODE_15937_length_3094	7020_19_1
17006	NODE_159407_length_4152	17006_3_4
8015	NODE_159475_length_2340	8015_40_0
16026	NODE_159550_length_15591	16026_10_2
9010	NODE_159551_length_3095	9010_13_3
16016	NODE_159624_length_7258	16016_4_5
9010	NODE_159645_length_3300	9010_23_1
16021	NODE_159650_length_3130	16021_47_2
8016	NODE_159667_length_20216	8016_10_2
7016	NODE_159735_length_2837	7016_19_0
16016	NODE_159776_length_2561	16016_22_1
17006	NODE_159795_length_6829	17006_29_2
9010	NODE_1597_length_4718	9010_14_2
8015	NODE_159825_length_1139	8015_16_2
9010	NODE_159829_length_2809	9010_100_0
8016	NODE_159867_length_13138	8016_6_1
8016	NODE_159892_length_1274	8016_5_1
16026	NODE_159899_length_3479	16026_1_6
7016	NODE_159937_length_4142	7016_3_9
16016	NODE_15998_length_1793	16016_38_0
16021	NODE_159992_length_5557	16021_34_0
8015	NODE_160035_length_1261	8015_13_2
7020	NODE_160051_length_1277	7020_2_4
7016	NODE_160084_length_3033	7016_3_9
7016	NODE_160212_length_4757	7016_17_2
9010	NODE_160245_length_5003	9010_34_3
16021	NODE_160347_length_20080	16021_16_1
16021	NODE_160440_length_4657	16021_34_0
16016	NODE_16047_length_16538	16016_19_2
9010	NODE_160514_length_7872	9010_6_2
16026	NODE_160596_length_2987	16026_1_7
10015	NODE_160616_length_6345	10015_8_2
17006	NODE_160620_length_3490	17006_19_0
7020	NODE_160679_length_6681	7020_3_2
16016	NODE_160714_length_6799	16016_12_1
16021	NODE_160846_length_6195	16021_40_1
8016	NODE_160852_length_5646	8016_3_3
16016	NODE_160860_length_21544	16016_40_0
8016	NODE_160865_length_6892	8016_31_0
8016	NODE_160916_length_2692	8016_49_0
9010	NODE_161005_length_1472	9010_74_0
8016	NODE_161142_length_3688	8016_1_8
10015	NODE_161208_length_7189	10015_35_0
7020	NODE_161275_length_2963	7020_7_31
10015	NODE_161282_length_24502	10015_47_0
16026	NODE_161297_length_4145	16026_1_6
8016	NODE_16130_length_3524	8016_16_1
16026	NODE_161337_length_4757	16026_9_3
17006	NODE_161348_length_2435	17006_47_0
16021	NODE_161350_length_6152	16021_28_0
16021	NODE_161362_length_52763	16021_3_2
16016	NODE_161410_length_3350	16016_4_3
16016	NODE_161424_length_47525	16016_8_1
17006	NODE_16142_length_3141	17006_8_0
9010	NODE_161433_length_4234	9010_48_2
16016	NODE_161463_length_1597	16016_4_3
9010	NODE_161470_length_2249	9010_56_2
9010	NODE_161475_length_5554	9010_36_1
16016	NODE_161508_length_3064	16016_3_3
17006	NODE_161531_length_2734	17006_33_0
16016	NODE_161541_length_8195	16016_57_2
8016	NODE_161542_length_13154	8016_1_7
16021	NODE_161553_length_4581	16021_3_2
16026	NODE_161643_length_2795	16026_32_0
7020	NODE_161678_length_5800	7020_55_2
17006	NODE_16176_length_8466	17006_32_0
17006	NODE_161836_length_9226	17006_47_0
10015	NODE_161838_length_6930	10015_40_0
16021	NODE_161917_length_1875	16021_11_1
16016	NODE_162103_length_6474	16016_8_2
7016	NODE_162127_length_3767	7016_24_0
16021	NODE_162209_length_5498	16021_34_0
9010	NODE_162342_length_2198	9010_71_1
8015	NODE_162367_length_5293	8015_4_3
16021	NODE_162400_length_3881	16021_61_0
10015	NODE_162450_length_9655	10015_35_0
8015	NODE_162469_length_2877	8015_2_5
16016	NODE_162542_length_6973	16016_6_2
7016	NODE_162601_length_4212	7016_10_2
7016	NODE_162647_length_6397	7016_1_8
8016	NODE_16264_length_2800	8016_38_0
17006	NODE_162731_length_2659	17006_8_0
16016	NODE_162759_length_54805	16016_42_1
8015	NODE_162850_length_8534	8015_32_0
16021	NODE_16285_length_5985	16021_5_1
9010	NODE_162887_length_2126	9010_5_4
16016	NODE_162938_length_3253	16016_12_2
16016	NODE_162958_length_3564	16016_4_2
9010	NODE_162988_length_1423	9010_3_2
16021	NODE_163007_length_9276	16021_43_0
7020	NODE_16302_length_4591	7020_13_2
16026	NODE_163063_length_2819	16026_25_0
7016	NODE_163143_length_3440	7016_6_1
16021	NODE_163147_length_8169	16021_34_0
16016	NODE_163164_length_2440	16016_5_1
7020	NODE_163189_length_3043	7020_3_3
8016	NODE_163196_length_2106	8016_1_2
8016	NODE_163199_length_2516	8016_1_7
9010	NODE_163204_length_7486	9010_8_3
8015	NODE_163215_length_1707	8015_43_0
7016	NODE_163219_length_1297	7016_14_0
16026	NODE_163232_length_2381	16026_2_2
17006	NODE_163251_length_1567	17006_1_2
7016	NODE_163263_length_4995	7016_6_1
17006	NODE_163276_length_1687	17006_1_2
8015	NODE_163278_length_3934	8015_31_0
16016	NODE_163312_length_4916	16016_59_0
10015	NODE_163353_length_7394	10015_1_1
8016	NODE_163478_length_3131	8016_42_0
7020	NODE_163518_length_3518	7020_2_1
16026	NODE_163562_length_7053	16026_6_1
16026	NODE_163571_length_969	16026_1_4
8015	NODE_163572_length_3950	8015_2_5
16016	NODE_163584_length_75774	16016_44_3
16021	NODE_163756_length_3816	16021_7_3
8016	NODE_163759_length_15590	8016_14_3
7020	NODE_163927_length_4921	7020_19_1
10015	NODE_163992_length_1688	10015_1_1
17006	NODE_164049_length_8406	17006_28_0
16021	NODE_164056_length_1604	16021_11_1
8015	NODE_164122_length_3961	8015_4_3
8015	NODE_164144_length_2193	8015_31_0
7020	NODE_164155_length_2973	7020_5_4
16026	NODE_164157_length_12347	16026_1_5
7020	NODE_164158_length_5190	7020_33_0
9010	NODE_164223_length_15823	9010_20_4
9010	NODE_164309_length_5984	9010_80_0
9010	NODE_164350_length_5600	9010_80_0
16016	NODE_164388_length_2919	16016_3_3
9010	NODE_16442_length_3884	9010_16_3
8016	NODE_164434_length_1961	8016_10_1
7016	NODE_164542_length_8643	7016_10_2
8015	NODE_164554_length_41155	8015_60_0
9010	NODE_164572_length_3579	9010_84_0
8016	NODE_164579_length_28241	8016_1_3
16016	NODE_164603_length_9191	16016_5_2
10015	NODE_164619_length_1859	10015_22_0
10015	NODE_164687_length_2781	10015_21_0
7020	NODE_164688_length_3331	7020_7_6
16021	NODE_164722_length_3756	16021_5_1
7016	NODE_164723_length_3408	7016_9_2
8016	NODE_164765_length_4428	8016_1_2
10015	NODE_164783_length_4616	10015_36_0
16026	NODE_164803_length_4427	16026_1_3
16016	NODE_164903_length_14787	16016_7_1
9010	NODE_164965_length_2948	9010_22_1
9010	NODE_164978_length_2512	9010_6_2
8015	NODE_164981_length_3397	8015_18_1
9010	NODE_165031_length_1340	9010_37_1
8016	NODE_165058_length_4542	8016_38_0
9010	NODE_16506_length_1695	9010_20_2
16016	NODE_165083_length_1812	16016_51_0
16016	NODE_165116_length_2475	16016_3_3
7016	NODE_165161_length_6212	7016_37_0
16021	NODE_165175_length_27395	16021_40_1
17006	NODE_165271_length_2057	17006_8_0
8015	NODE_165272_length_8616	8015_3_2
8016	NODE_165333_length_2618	8016_23_0
7020	NODE_165428_length_4045	7020_22_3
7016	NODE_16543_length_2219	7016_4_5
8016	NODE_165529_length_10524	8016_38_0
16016	NODE_165551_length_5530	16016_42_1
17006	NODE_165556_length_2389	17006_24_1
8015	NODE_165594_length_10122	8015_43_0
16016	NODE_165691_length_2427	16016_75_0
16026	NODE_165742_length_4092	16026_38_0
16016	NODE_16575_length_84552	16016_3_2
9010	NODE_16585_length_1720	9010_25_1
10015	NODE_165879_length_2100	10015_21_0
17006	NODE_165932_length_2355	17006_13_1
16026	NODE_166080_length_38017	16026_18_2
9010	NODE_166087_length_2836	9010_38_0
8015	NODE_16609_length_1648	8015_9_2
8015	NODE_16615_length_15784	8015_2_1
16026	NODE_166248_length_9583	16026_1_7
16016	NODE_166275_length_4002	16016_67_0
16026	NODE_166299_length_2707	16026_4_11
16021	NODE_166314_length_2773	16021_7_3
8015	NODE_166357_length_7402	8015_2_5
7020	NODE_16641_length_4248	7020_30_1
7020	NODE_166529_length_31628	7020_63_0
10015	NODE_16654_length_6795	10015_1_21
16016	NODE_166573_length_4816	16016_5_2
16016	NODE_166643_length_3618	16016_3_3
16026	NODE_166661_length_4762	16026_25_0
8015	NODE_166666_length_2894	8015_2_2
7016	NODE_166672_length_5747	7016_3_11
16021	NODE_1667_length_4397	16021_6_1
16021	NODE_166835_length_9201	16021_6_1
8015	NODE_166883_length_17379	8015_53_0
16016	NODE_166986_length_23269	16016_12_2
16026	NODE_167038_length_3146	16026_4_11
8016	NODE_167066_length_3965	8016_1_3
16026	NODE_167067_length_3055	16026_2_2
16021	NODE_167069_length_3131	16021_6_1
9010	NODE_167071_length_3000	9010_16_1
8015	NODE_16707_length_5931	8015_5_1
8016	NODE_167105_length_3641	8016_16_3
7020	NODE_167122_length_3577	7020_22_5
10015	NODE_16713_length_10682	10015_35_0
10015	NODE_167238_length_8542	10015_1_1
9010	NODE_167278_length_3713	9010_3_2
9010	NODE_167346_length_5412	9010_14_1
10015	NODE_167434_length_9589	10015_37_2
7020	NODE_167451_length_5260	7020_1_3
8016	NODE_167589_length_1390	8016_3_3
9010	NODE_167593_length_1807	9010_27_0
8015	NODE_167595_length_3954	8015_62_0
7020	NODE_167657_length_4188	7020_10_3
7016	NODE_167727_length_5805	7016_3_3
9010	NODE_167763_length_4764	9010_3_11
9010	NODE_167901_length_5507	9010_22_1
8015	NODE_167961_length_4830	8015_46_0
8016	NODE_167987_length_37761	8016_14_4
8015	NODE_167_length_7143	8015_10_4
7020	NODE_168042_length_5471	7020_7_4
8016	NODE_168065_length_9916	8016_1_6
7016	NODE_168111_length_2442	7016_2_6
16016	NODE_168144_length_51190	16016_12_2
16016	NODE_168152_length_6190	16016_1_3
7020	NODE_168224_length_5090	7020_2_1
17006	NODE_168287_length_25447	17006_1_2
7020	NODE_16830_length_9217	7020_4_5
8016	NODE_168521_length_1652	8016_22_0
8016	NODE_168532_length_10197	8016_10_3
9010	NODE_168596_length_3022	9010_21_1
16026	NODE_168601_length_3982	16026_23_0
10015	NODE_168608_length_1415	10015_21_0
8015	NODE_168672_length_5140	8015_17_2
9010	NODE_16869_length_2831	9010_69_0
8015	NODE_168762_length_2278	8015_40_0
7020	NODE_168768_length_22928	7020_66_0
8015	NODE_168804_length_5656	8015_6_1
10015	NODE_168839_length_2661	10015_8_3
8016	NODE_168874_length_5535	8016_17_0
16021	NODE_168883_length_25200	16021_22_1
8015	NODE_168956_length_3015	8015_6_3
7020	NODE_169119_length_6168	7020_37_0
16026	NODE_169136_length_4797	16026_1_2
16026	NODE_169255_length_2574	16026_6_1
16021	NODE_169341_length_32398	16021_22_1
17006	NODE_169352_length_27864	17006_32_0
8016	NODE_169428_length_4620	8016_38_0
8015	NODE_169431_length_17379	8015_61_0
7020	NODE_169439_length_1174	7020_1_6
8015	NODE_169439_length_2234	8015_27_2
16021	NODE_169439_length_5023	16021_35_0
7020	NODE_169496_length_4358	7020_6_12
8015	NODE_169635_length_6339	8015_16_2
17006	NODE_16967_length_3378	17006_24_1
7020	NODE_169883_length_14948	7020_51_0
7020	NODE_16988_length_2157	7020_1_1
16021	NODE_169960_length_13678	16021_3_4
10015	NODE_169975_length_866	10015_1_1
16026	NODE_169991_length_3539	16026_1_3
9010	NODE_170064_length_5681	9010_13_3
7016	NODE_170111_length_3793	7016_10_2
8015	NODE_170126_length_5275	8015_4_1
16016	NODE_170164_length_1629	16016_37_0
16021	NODE_170219_length_9509	16021_10_1
8015	NODE_170257_length_3013	8015_4_3
9010	NODE_170327_length_6837	9010_5_4
10015	NODE_170381_length_4740	10015_9_1
8015	NODE_170388_length_6115	8015_1_6
7020	NODE_170439_length_8727	7020_7_5
16016	NODE_170490_length_13108	16016_22_1
8015	NODE_170568_length_2494	8015_4_3
8016	NODE_170612_length_10950	8016_60_0
9010	NODE_170680_length_1896	9010_73_1
9010	NODE_170740_length_2431	9010_27_0
17006	NODE_170765_length_5458	17006_3_7
7016	NODE_170789_length_1401	7016_19_0
16021	NODE_170796_length_12893	16021_7_5
10015	NODE_170796_length_5838	10015_37_1
7016	NODE_170803_length_1457	7016_6_1
16026	NODE_170806_length_6340	16026_1_5
8015	NODE_170808_length_1302	8015_5_2
7020	NODE_17083_length_4893	7020_7_9
8016	NODE_170855_length_65236	8016_62_0
8016	NODE_170880_length_4496	8016_4_3
7020	NODE_170912_length_2571	7020_13_3
16016	NODE_170942_length_1933	16016_5_3
16016	NODE_170956_length_6796	16016_59_0
16026	NODE_170980_length_1888	16026_1_5
17006	NODE_171039_length_62314	17006_3_3
8016	NODE_171084_length_4975	8016_1_2
7020	NODE_171092_length_3441	7020_1_1
8016	NODE_171123_length_10290	8016_1_6
16026	NODE_171199_length_17536	16026_5_2
16016	NODE_171231_length_2192	16016_4_3
9010	NODE_171270_length_4637	9010_3_2
17006	NODE_171314_length_5462	17006_18_0
8016	NODE_171375_length_32450	8016_20_2
9010	NODE_171375_length_3503	9010_101_0
9010	NODE_171383_length_11358	9010_4_1
17006	NODE_171422_length_4631	17006_13_1
9010	NODE_171475_length_2077	9010_86_0
16026	NODE_171489_length_6490	16026_1_6
7016	NODE_171502_length_6414	7016_8_2
16021	NODE_171528_length_1762	16021_3_2
16026	NODE_171606_length_2344	16026_1_6
7016	NODE_17171_length_4233	7016_1_4
9010	NODE_171759_length_1609	9010_23_1
8015	NODE_171791_length_3722	8015_20_0
16026	NODE_17181_length_32512	16026_18_2
16021	NODE_171848_length_1238	16021_41_0
16016	NODE_171880_length_3785	16016_3_3
9010	NODE_171901_length_1749	9010_74_0
16026	NODE_17198_length_1300	16026_1_5
8016	NODE_171993_length_5784	8016_10_2
16026	NODE_172024_length_4817	16026_10_1
9010	NODE_172056_length_1667	9010_12_1
16026	NODE_172084_length_2923	16026_8_3
8016	NODE_172107_length_6906	8016_48_2
16016	NODE_172137_length_17271	16016_46_1
8016	NODE_172145_length_7276	8016_10_3
8015	NODE_172215_length_1156	8015_1_4
16016	NODE_172215_length_1769	16016_3_1
17006	NODE_172216_length_17352	17006_46_0
7016	NODE_172280_length_5169	7016_36_0
17006	NODE_172345_length_9576	17006_38_0
7020	NODE_172417_length_4349	7020_19_2
16021	NODE_172421_length_2612	16021_35_0
10015	NODE_172457_length_2975	10015_1_3
9010	NODE_172473_length_2971	9010_7_3
7016	NODE_172527_length_28795	7016_1_32
16026	NODE_172550_length_3138	16026_14_3
16016	NODE_172656_length_5401	16016_3_3
10015	NODE_172718_length_1337	10015_22_0
8015	NODE_172722_length_2739	8015_11_2
8016	NODE_172768_length_14998	8016_12_2
16026	NODE_172778_length_7096	16026_2_2
8015	NODE_172799_length_1508	8015_20_0
8015	NODE_17287_length_4179	8015_37_2
16016	NODE_172993_length_2861	16016_37_0
7016	NODE_173009_length_2931	7016_6_1
8016	NODE_17305_length_5923	8016_1_2
8016	NODE_173100_length_1999	8016_2_3
7020	NODE_173173_length_6323	7020_41_1
16026	NODE_173210_length_6550	16026_1_7
9010	NODE_173257_length_12391	9010_48_3
8015	NODE_173309_length_4344	8015_2_5
16021	NODE_17330_length_43361	16021_51_0
16026	NODE_17331_length_65819	16026_50_0
7020	NODE_173327_length_8259	7020_12_2
7020	NODE_173367_length_2160	7020_7_2
16026	NODE_17338_length_7861	16026_2_2
8016	NODE_173392_length_15933	8016_20_3
7016	NODE_173470_length_5253	7016_3_3
9010	NODE_173478_length_38941	9010_114_0
10015	NODE_173548_length_63239	10015_49_0
16026	NODE_173593_length_2424	16026_18_2
9010	NODE_173644_length_8377	9010_7_1
16016	NODE_173711_length_9229	16016_7_1
8016	NODE_173730_length_4937	8016_12_1
8016	NODE_173864_length_5718	8016_2_5
7020	NODE_173884_length_2709	7020_19_1
16016	NODE_173907_length_40680	16016_12_1
16021	NODE_173976_length_3710	16021_34_0
16021	NODE_173993_length_1826	16021_16_2
9010	NODE_173999_length_3228	9010_1_1
16016	NODE_17400_length_3128	16016_58_0
8016	NODE_174044_length_30748	8016_4_4
16016	NODE_174117_length_6199	16016_1_4
7016	NODE_174138_length_17491	7016_6_3
10015	NODE_174176_length_1678	10015_3_2
16021	NODE_174219_length_4578	16021_39_1
16026	NODE_174221_length_7499	16026_4_3
16021	NODE_174235_length_8666	16021_3_2
8015	NODE_174237_length_7926	8015_26_2
8016	NODE_174264_length_7195	8016_1_7
7016	NODE_174339_length_1847	7016_4_3
9010	NODE_174366_length_3759	9010_29_1
16016	NODE_174400_length_2033	16016_75_0
16016	NODE_174418_length_2031	16016_75_0
16016	NODE_174427_length_1527	16016_16_1
8016	NODE_174438_length_6489	8016_15_1
10015	NODE_17449_length_1366	10015_1_1
16016	NODE_17451_length_3103	16016_33_0
16026	NODE_174532_length_24713	16026_1_4
9010	NODE_174544_length_86731	9010_117_0
8015	NODE_174627_length_1496	8015_1_1
9010	NODE_174652_length_4563	9010_56_1
8016	NODE_174660_length_1045	8016_5_2
17006	NODE_174721_length_6245	17006_13_2
16026	NODE_174724_length_3115	16026_10_1
16026	NODE_174778_length_6350	16026_10_1
9010	NODE_174785_length_7113	9010_15_1
9010	NODE_174839_length_3477	9010_2_11
16021	NODE_174897_length_4026	16021_38_1
16016	NODE_174900_length_8706	16016_1_4
8016	NODE_174924_length_5138	8016_1_7
16026	NODE_17497_length_2501	16026_4_3
8015	NODE_175009_length_2434	8015_2_4
16026	NODE_175028_length_9240	16026_20_1
16016	NODE_17502_length_4998	16016_37_0
16016	NODE_175057_length_6133	16016_8_1
9010	NODE_175088_length_5395	9010_33_4
9010	NODE_1750_length_14189	9010_15_2
8016	NODE_17514_length_3257	8016_2_5
8015	NODE_175151_length_2926	8015_2_3
16021	NODE_17516_length_3102	16021_44_0
16016	NODE_175175_length_4200	16016_19_3
7020	NODE_175192_length_5252	7020_5_5
16026	NODE_175241_length_2122	16026_3_1
16021	NODE_175276_length_1133	16021_25_0
8016	NODE_175290_length_5049	8016_10_1
8016	NODE_175324_length_8357	8016_16_3
9010	NODE_175377_length_2679	9010_74_0
16026	NODE_175471_length_35108	16026_20_2
9010	NODE_175472_length_7356	9010_37_2
16026	NODE_175476_length_1740	16026_20_2
7020	NODE_17549_length_4101	7020_1_5
10015	NODE_175504_length_2154	10015_1_21
8016	NODE_175557_length_2394	8016_3_3
9010	NODE_175576_length_1776	9010_4_2
8016	NODE_175605_length_11736	8016_1_5
7020	NODE_175669_length_4526	7020_35_3
7016	NODE_175817_length_4613	7016_1_15
10015	NODE_175836_length_5197	10015_1_4
9010	NODE_17597_length_1008	9010_26_0
9010	NODE_176042_length_3627	9010_3_2
8015	NODE_176058_length_8243	8015_2_5
8016	NODE_176064_length_3269	8016_12_1
9010	NODE_176132_length_10484	9010_104_0
9010	NODE_176147_length_3425	9010_16_1
8016	NODE_176160_length_4851	8016_42_0
16026	NODE_176201_length_9305	16026_1_4
10015	NODE_176204_length_2219	10015_1_21
17006	NODE_176214_length_2208	17006_22_0
8015	NODE_176250_length_7234	8015_1_1
8016	NODE_176273_length_6139	8016_4_1
9010	NODE_176299_length_6198	9010_52_0
8016	NODE_176311_length_4992	8016_6_1
10015	NODE_176348_length_5857	10015_1_22
9010	NODE_176395_length_1804	9010_2_11
8015	NODE_176430_length_7501	8015_1_2
7016	NODE_176520_length_7730	7016_12_3
8015	NODE_176578_length_3728	8015_4_2
8015	NODE_176646_length_2079	8015_33_0
16016	NODE_176648_length_3097	16016_5_1
8015	NODE_176775_length_21602	8015_2_1
9010	NODE_176805_length_1992	9010_6_2
17006	NODE_176866_length_1613	17006_8_0
16016	NODE_176925_length_1634	16016_7_1
7020	NODE_176980_length_5086	7020_35_2
7016	NODE_177041_length_21480	7016_42_0
9010	NODE_177050_length_5170	9010_59_2
16021	NODE_177145_length_7340	16021_11_1
16021	NODE_17714_length_2547	16021_7_5
16026	NODE_177150_length_3262	16026_5_2
10015	NODE_177221_length_3387	10015_9_1
7020	NODE_177373_length_1691	7020_1_7
10015	NODE_177449_length_2248	10015_1_1
10015	NODE_177617_length_4072	10015_38_1
9010	NODE_177622_length_3579	9010_22_2
7020	NODE_177630_length_2622	7020_1_3
10015	NODE_177744_length_3285	10015_9_1
8015	NODE_177799_length_6453	8015_8_1
16021	NODE_177812_length_31867	16021_7_1
8016	NODE_177891_length_7053	8016_10_3
7016	NODE_177947_length_4412	7016_2_1
8015	NODE_177967_length_5273	8015_18_2
8015	NODE_177977_length_2612	8015_49_0
8015	NODE_17805_length_69367	8015_58_0
8015	NODE_17807_length_6726	8015_49_0
7020	NODE_178153_length_12101	7020_7_9
16026	NODE_178167_length_4078	16026_13_1
9010	NODE_178207_length_1257	9010_3_3
8015	NODE_178218_length_2822	8015_23_1
7016	NODE_178225_length_10009	7016_4_5
9010	NODE_178234_length_2930	9010_3_2
9010	NODE_178256_length_5510	9010_12_5
10015	NODE_178273_length_3026	10015_1_3
9010	NODE_178318_length_6077	9010_4_1
8015	NODE_178346_length_3523	8015_20_0
8015	NODE_178348_length_29306	8015_60_0
9010	NODE_17834_length_5206	9010_15_2
8015	NODE_178376_length_1444	8015_2_1
8016	NODE_178388_length_1741	8016_20_1
16026	NODE_178392_length_56663	16026_1_7
7020	NODE_178401_length_3966	7020_2_2
17006	NODE_178434_length_1750	17006_19_0
[truncated: 4,655 more rows]
